# Supplementary material for: Mechanistic classification and benchmarking of polyolefin depolymerization over silica-alumina-based catalysts
Source: Nat Commun. 2022 Aug 17;13:4850. doi: 10.1038/s41467-022-32563-y (PMC9385622; doi:10.1038/s41467-022-32563-y)
Supplement: Supplementary file 3 — Source Data [file 41467_2022_32563_MOESM3_ESM.xlsx]

## Sheet: Fig. 3
Fig. 3a-left
	Coversion (%)	C1 yield (%)	C2 yield (%)	C3 yield (%)	C4 yield (%)	C5 yield (%)	C6 yield (%)	C7 yield (%)	C8 yield (%)	C9 yield (%)	C10 yield (%)	C11 yield (%)	C12 yield (%)	C13 yield (%)	C14 yield (%)	C15 yield (%)	C16 yield (%)
ZSM-5_H (375ºC)-Data 1	96.03	1.27	3.2	45.39	20.56	6.3	6.7	3.47	2.26	2.46	1.56	0.75	0.54	0.33	0.31	0.38	0.5
ZSM-5_H (375ºC)-Data 2	97.87	1.47	3.83	52.2	24.82	6.55	2.38	0.97	1.48	1.67	0.88	0.4	0.32	0.24	0.21	0.27	0.18
ZSM-5_H (375ºC)-Data 3	99.96	1.42	3.63	50.34	23.41	6.63	4.66	2.28	1.92	2.13	1.26	0.59	0.44	0.3	0.27	0.33	0.35
Fig. 3a-right
	Coversion (%)	C1 yield (%)	C2 yield (%)	C3 yield (%)	C4 yield (%)	C5 yield (%)	C6 yield (%)	C7 yield (%)	C8 yield (%)	C9 yield (%)	C10 yield (%)	C11 yield (%)	C12 yield (%)	C13 yield (%)	C14 yield (%)	C15 yield (%)	C16 yield (%)
ZSM-5_H (375ºC, N2)-Data 1	86.37	0.04	0.32	15.52	20.86	10.7	11.03	8.13	3.96	4.02	3.67	2.57	1.91	1.24	0.87	0.68	0.82
ZSM-5_H (375ºC, N2)-Data 2	97.69	0.05	0.36	17.44	23.43	11.69	12.3	9.73	5.18	5.26	4.36	2.56	1.84	1.11	0.87	0.73	0.79
ZSM-5_H (375ºC, N2)-Data 3	96.02	0.05	0.36	17.18	23.11	11.68	12.18	9.31	4.76	4.84	4.22	2.68	1.91	1.23	0.9	0.71	0.84
Fig. 3b-left
	Coversion (%)	C1 yield (%)	C2 yield (%)	C3 yield (%)	C4 yield (%)	C5 yield (%)	C6 yield (%)	C7 yield (%)	C8 yield (%)	C9 yield (%)	C10 yield (%)	C11 yield (%)	C12 yield (%)	C13 yield (%)	C14 yield (%)	C15 yield (%)	C16 yield (%)
Co/ZSM-5_H (375ºC, 2hrs)-Data 1	48.52	0.06	0.56	4.34	6.58	2.84	9.82	9.04	4.57	3.67	1.65	1.57	1	1	0.21	0.22	0.86
Co/ZSM-5_H (375ºC, 2hrs)-Data 2	52.92	0.07	0.56	6.82	7.67	4.89	9.26	9.39	4.92	3.39	1.77	0.98	0.98	0.97	0.19	0.17	0.89
Co/ZSM-5_H (375ºC, 2hrs)-Data 3	45.47	0.05	0.38	5.25	5.71	2.2	10.6	8.31	4.43	3.47	1	1.05	1.05	1.06	0.23	0.28	0.86
Fig. 3b-right
	Coversion (%)	C1 yield (%)	C2 yield (%)	C3 yield (%)	C4 yield (%)	C5 yield (%)	C6 yield (%)	C7 yield (%)	C8 yield (%)	C9 yield (%)	C10 yield (%)	C11 yield (%)	C12 yield (%)	C13 yield (%)	C14 yield (%)	C15 yield (%)	C16 yield (%)
Co/ZSM-5_H (375ºC, 6hrs)-Data 1	93.81	0.16	1.16	12.72	15.15	5.13	19.39	18.09	8.97	5.57	2.85	1.46	1.13	0.85	0.17	0.23	0.78
Co/ZSM-5_H (375ºC, 6hrs)-Data 2	88.55	0.16	1.2	13.4	16.31	7.46	15.91	14.88	7.91	4.95	2.71	1.25	0.9	0.61	0.15	0.23	0.4
Co/ZSM-5_H (375ºC, 6hrs)-Data 3	97.07	0.18	1.42	16.02	19.94	10.88	14.99	14.14	8.1	5.12	3.15	1.24	0.85	0.46	0.17	0.24	0.1
Fig. 3c-left
	Coversion (%)	C1 yield (%)	C2 yield (%)	C3 yield (%)	C4 yield (%)	C5 yield (%)	C6 yield (%)	C7 yield (%)	C8 yield (%)	C9 yield (%)	C10 yield (%)	C11 yield (%)	C12 yield (%)	C13 yield (%)	C14 yield (%)	C15 yield (%)	C16 yield (%)
Ni/ZSM-5_H (375ºC, 2hrs)-Data 1	93.81	1.33	6.84	12.85	9.85	11.99	19.04	11.83	3.78	2.76	2.01	1.29	1.14	0.6	0.41	2.22	1.23
Ni/ZSM-5_H (375ºC, 2hrs)-Data 2	88.55	1.31	2.62	17.25	14.68	5.41	17.08	15.4	4.08	2.35	1.4	0.99	0.9	0.81	0.16	0.38	1.72
Ni/ZSM-5_H (375ºC, 2hrs)-Data 3	97.07	1.09	7.32	5.01	4.78	17.12	18.68	7.7	4.9	2.96	2.38	1.81	1.46	0.33	0.7	4.45	0.6
Fig. 3c-right
	Coversion (%)	C1 yield (%)	C2 yield (%)	C3 yield (%)	C4 yield (%)	C5 yield (%)	C6 yield (%)	C7 yield (%)	C8 yield (%)	C9 yield (%)	C10 yield (%)	C11 yield (%)	C12 yield (%)	C13 yield (%)	C14 yield (%)	C15 yield (%)	C16 yield (%)
Ni/ZSM-5_H (375ºC, 6hrs)-Data 1	99.67	1.5	1.67	18.12	17.79	11.63	23.09	19.19	3.59	1.12	0.53	0.27	0.37	0.44	0.14	0.1	0.08
Ni/ZSM-5_H (375ºC, 6hrs)-Data 2	99.98	0.41	0.91	12.47	12.85	5.52	19.84	26.03	8.12	5.4	2.8	1.91	1.41	0.9	0.13	0.56	0.77
Ni/ZSM-5_H (375ºC, 6hrs)-Data 3	99.69	0.96	1.29	15.28	15.29	8.57	21.44	22.57	5.84	3.22	1.66	1.09	0.88	0.68	0.13	0.33	0.42
Fig. 3e-left
	Coversion (%)	C1 yield (%)	C2 yield (%)	C3 yield (%)	C4 yield (%)	C5 yield (%)	C6 yield (%)	C7 yield (%)	C8 yield (%)	C9 yield (%)	C10 yield (%)	C11 yield (%)	C12 yield (%)	C13 yield (%)	C14 yield (%)	C15 yield (%)	C16 yield (%)
ZSM-5_H + Ni/rAl2O3 (375ºC)-Data 1	99.98	6.14	9.87	41.16	30.89	9.12	1.95	0.21	0.1	0.07	0.07	0.05	0.1	0.17	0.03	0.03	0.03
ZSM-5_H + Ni/rAl2O3 (375ºC)-Data 2	99.97	3.72	7.54	43.14	31.35	9.37	3.52	0.48	0.25	0.16	0.06	0.09	0.09	0.13	0.02	0.02	0.03
ZSM-5_H + Ni/rAl2O3 (375ºC)-Data 3	99.8	4.92	8.62	42.08	31.27	9.23	2.73	0.35	0.18	0.11	0.08	0.05	0.1	0.14	0.03	0.02	0.03
Fig. 3e-right
	Coversion (%)	C1 yield (%)	C2 yield (%)	C3 yield (%)	C4 yield (%)	C5 yield (%)	C6 yield (%)	C7 yield (%)	C8 yield (%)	C9 yield (%)	C10 yield (%)	C11 yield (%)	C12 yield (%)	C13 yield (%)	C14 yield (%)	C15 yield (%)	C16 yield (%)
Ni/ZSM-5_H + rAl2O3 (375ºC)-Data 1	94.84	0.42	0.68	14.51	10.03	10.56	21.53	16.8	5.49	3.64	2.8	2.15	1.44	0.81	0.13	1.49	2.47
Ni/ZSM-5_H + rAl2O3 (375ºC)-Data 2	90.56	0.81	0.84	12.8	9.73	10.73	24.68	15.75	4.65	2.67	1.99	1.44	1.1	0.77	0.17	0.92	1.56
Ni/ZSM-5_H + rAl2O3 (375ºC)-Data 3	96.22	1.2	1.07	12.55	10.56	12.04	30.32	16.44	4.25	2.03	1.45	1	0.89	0.78	0.19	0.48	0.96

## Sheet: Fig. 4
Fig. 4a
	Coversion (%)	C1 yield (%)	C2 yield (%)	C3 yield (%)	C4 yield (%)	C5 yield (%)	C6 yield (%)	C7 yield (%)	C8 yield (%)	C9 yield (%)	C10 yield (%)	C11 yield (%)	C12 yield (%)	C13 yield (%)	C14 yield (%)	C15 yield (%)	C16 yield (%)	C17 yield (%)	C18 yield (%)	C19 yield (%)	C20 yield (%)
ZSM-5_H (PE, 2hrs)-Data 1	95.8	1.81	4.01	48.17	21.6	6.15	1.86	1.35	2.26	3.11	1.76	0.9	0.64	0.48	0.39	0.53	0.33	0.14	0.12	0.08	0.07
Fig. 4b
	Coversion (%)	C1 yield (%)	C2 yield (%)	C3 yield (%)	C4 yield (%)	C5 yield (%)	C6 yield (%)	C7 yield (%)	C8 yield (%)	C9 yield (%)	C10 yield (%)	C11 yield (%)	C12 yield (%)	C13 yield (%)	C14 yield (%)	C15 yield (%)	C16 yield (%)	C17 yield (%)	C18 yield (%)	C19 yield (%)	C20 yield (%)
Ru/ZSM-5_H (PE, 2hrs)-Data 1	99.9	99.23	0	0	0.01	0.09	0.18	0.07	0.03	0.03	0.03	0.03	0.04	0.05	0.03	0.02	0.02	0.02	0.01	0.01	0.02
Fig. 4c
	Coversion (%)	C1 yield (%)	C2 yield (%)	C3 yield (%)	C4 yield (%)	C5 yield (%)	C6 yield (%)	C7 yield (%)	C8 yield (%)	C9 yield (%)	C10 yield (%)	C11 yield (%)	C12 yield (%)	C13 yield (%)	C14 yield (%)	C15 yield (%)	C16 yield (%)	C17 yield (%)	C18 yield (%)	C19 yield (%)	C20 yield (%)
Co/ZSM-5_H (PE, 2hrs)-Data 1	13.3	0.02	0.36	3.35	4.53	0.42	0.76	0.8	0.88	0.76	0.53	0.27	0.16	0.05	0.04	0.03	0.07	0.03	0.02	0.03	0.02
Fig. 4d
	Coversion (%)	C1 yield (%)	C2 yield (%)	C3 yield (%)	C4 yield (%)	C5 yield (%)	C6 yield (%)	C7 yield (%)	C8 yield (%)	C9 yield (%)	C10 yield (%)	C11 yield (%)	C12 yield (%)	C13 yield (%)	C14 yield (%)	C15 yield (%)	C16 yield (%)	C17 yield (%)	C18 yield (%)	C19 yield (%)	C20 yield (%)
Co/ZSM-5_H (PE, 2hrs)-Data 1	27.1	0.26	0.32	6.22	6.63	6.89	2.98	1.13	0.61	0.42	0.31	0.26	0.2	0.15	0.13	0.1	0.08	0.06	0.06	0.05	0.04
Fig. 4e
	Coversion (%)	C1 yield (%)	C2 yield (%)	C3 yield (%)	C4 yield (%)	C5 yield (%)	C6 yield (%)	C7 yield (%)	C8 yield (%)	C9 yield (%)	C10 yield (%)	C11 yield (%)	C12 yield (%)	C13 yield (%)	C14 yield (%)	C15 yield (%)	C16 yield (%)	C17 yield (%)	C18 yield (%)	C19 yield (%)	C20 yield (%)
Co/ZSM-5_H (PE, 16hrs)-Data 1	68.8	0.3	1.37	12.07	13.28	13.87	7.24	5.29	5.71	3.96	2.29	0.91	0.58	0.25	0.21	0.16	0.16	0.16	0.2	0.13	0.12
Co/ZSM-5_H (PE, 16hrs)-Data 2	61.6	0.35	1.43	14.9	14.38	10.04	5.52	3.79	4.04	2.8	1.68	0.7	0.45	0.2	0.16	0.14	0.12	0.16	0.12	0.11	0.1
Co/ZSM-5_H (PE, 16hrs)-Data 3	69.63	0.2	1.16	7.63	10.65	16.7	8.42	6.43	6.99	4.84	2.73	1.05	0.66	0.27	0.24	0.18	0.18	0.15	0.26	0.14	0.14
Fig. 4f
	Coversion (%)	C1 yield (%)	C2 yield (%)	C3 yield (%)	C4 yield (%)	C5 yield (%)	C6 yield (%)	C7 yield (%)	C8 yield (%)	C9 yield (%)	C10 yield (%)	C11 yield (%)	C12 yield (%)	C13 yield (%)	C14 yield (%)	C15 yield (%)	C16 yield (%)	C17 yield (%)	C18 yield (%)	C19 yield (%)	C20 yield (%)
Ni/ZSM-5_H (PE, 16hrs)-Data 1	3.85	2.24	16.87	16.22	13.36	12.37	5.3	2.48	1.36	0.93	0.67	0.54	0.4	0.32	0.29	0.23	0.21	0.17	0.14	0.13	0.12
Ni/ZSM-5_H (PE, 16hrs)-Data 2	3.03	1.95	27.63	23.59	14.12	12.69	2.58	1.41	0.73	0.45	0.38	0.29	0.21	0.21	0.17	0.14	0.14	0.11	0.08	0.08	0.1
Ni/ZSM-5_H (PE, 16hrs)-Data 3	3.78	2.3	24.36	21.8	15.07	13.74	4.33	2.14	1.15	0.76	0.57	0.46	0.34	0.29	0.25	0.2	0.19	0.15	0.12	0.12	0.14
Fig. 4g
	Coversion (%)	C1 yield (%)	C2 yield (%)	C3 yield (%)	C4 yield (%)	C5 yield (%)	C6 yield (%)	C7 yield (%)	C8 yield (%)	C9 yield (%)	C10 yield (%)	C11 yield (%)	C12 yield (%)	C13 yield (%)	C14 yield (%)	C15 yield (%)	C16 yield (%)	C17 yield (%)	C18 yield (%)	C19 yield (%)	C20 yield (%)
Co/ZSM-5_H (PE+nC16, 6hrs)-Data 1	30.06	0.07	0.4	4.67	6.71	4.15	3.64	2.96	2.62	1.94	1.31	0.64	0.4	0.15	0.07	0.09	0.09	0.02	0.03	0.02	0.02
Co/ZSM-5_H (PE+nC16, 6hrs)-Data 2	24.63	0.05	0.31	3.7	5.37	3.57	3.29	2.48	2.1	1.51	1	0.49	0.31	0.13	0.06	0.09	0.06	0.02	0.01	0.02	0.02
Co/ZSM-5_H (PE+nC16, 6hrs)-Data 3	21.49	0.04	0.26	3.03	4.51	3.24	3.25	2.24	1.78	1.19	0.77	0.4	0.26	0.12	0.06	0.1	0.07	0.02	0.02	0.02	0.01
Fig. 4h
	Coversion (%)	C1 yield (%)	C2 yield (%)	C3 yield (%)	C4 yield (%)	C5 yield (%)	C6 yield (%)	C7 yield (%)	C8 yield (%)	C9 yield (%)	C10 yield (%)	C11 yield (%)	C12 yield (%)	C13 yield (%)	C14 yield (%)	C15 yield (%)	C16 yield (%)	C17 yield (%)	C18 yield (%)	C19 yield (%)	C20 yield (%)
Ni/ZSM-5_H (PE+nC16, 6hrs)-Data 1	99.72	0.97	1.42	12.02	14.53	20.96	30.12	9.39	4.54	2.19	1.2	0.71	0.52	0.38	0.19	0.31	0.13	0.06	0.12	0.05	0.05
Ni/ZSM-5_H (PE+nC16, 6hrs)-Data 2	98.6	1.02	2.36	16.13	18.34	16.58	19.78	8.68	5.84	3.7	2.15	1.34	0.8	0.62	0.13	0.54	0.34	0.12	0.11	0.08	0.09
Ni/ZSM-5_H (PE+nC16, 6hrs)-Data 3	99.66	0.96	2	14.16	16.53	18.85	25	9.13	5.22	3.06	1.69	0.96	0.67	0.38	0.12	0.43	0.24	0.07	0.1	0.07	0.07

## Sheet: Fig. 5
Fig. 5a
	Radius (r)	Angle (𝜃)
SiO2-Al2O3	2.1	43
Zeo-Y_H	26.7	40
ZSM-5_H	98	12
Co/SiO2-Al2O3	2.4	43
Co/Zeo-Y_H	6.1	37
Co/ZSM-5_H	49	34
Ni/SiO2-Al2O4	3.8	44
Ni/Zeo-Y_H	20.9	44
Ni/ZSM-5_H	85.6	34
Ru/SiO2-Al2O5	99.8	85
Ru/Zeo-Y_H	99	85
Ru/ZSM-5_H	99.8	90
Zeo-Y_H [60]	24.6	38
Zeo-Y_H [80]	14.9	39
Ni/Zeo-Y_H [60]	5.8	38
Ni/Zeo-Y_H [80]	4.9	40
Ru/Zeo-Y_H [60]	99	90
Ru/Zeo-Y_H [80]	99	89
Fig. 5b
	Coversion (%)
Ru/SiO2-Al2O3 (275 ºC)_Data 1	98.45
Ru/SiO2-Al2O3 (275 ºC)_Data 2	97.18
Ru/SiO2-Al2O3 (275 ºC)_Data 3	91.02
Ru/Zeo-Y_H (275 ºC) _Data 1	95.33
Ru/Zeo-Y_H (275 ºC) _Data 2	95.56
Ru/Zeo-Y_H (275 ºC) _Data 3	97.01
Ru/ZSM-5_H (275 ºC)_Data 1	99.36
Ru/ZSM-5_H (275 ºC)_Data 2	98.76
Ru/ZSM-5_H (275 ºC)_Data 3	99.99
Ru/SiO2-Al2O3 (325 ºC)_Data 1	98.57
Ru/SiO2-Al2O3 (325 ºC)_Data 2	98.66
Ru/SiO2-Al2O3 (325 ºC)_Data 3	98.15
Ru/Zeo-Y_H (325 ºC) _Data 1	99.2
Ru/Zeo-Y_H (325 ºC) _Data 2	99.85
Ru/Zeo-Y_H (325 ºC) _Data 3	99.6
Ru/ZSM-5_H (325 ºC)_Data 1	99.99
Ru/ZSM-5_H (325 ºC)_Data 2	96.06
Ru/ZSM-5_H (325 ºC)_Data 3	98
Ru/SiO2-Al2O3 (375 ºC)_Data 1	99.98
Ru/SiO2-Al2O3 (375 ºC)_Data 2	99.76
Ru/SiO2-Al2O3 (375 ºC)_Data 3	99.65
Ru/Zeo-Y_H (375 ºC) _Data 1	98.3
Ru/Zeo-Y_H (375 ºC) _Data 2	99.98
Ru/Zeo-Y_H (375 ºC) _Data 3	98.35
Ru/ZSM-5_H (375 ºC)_Data 1	100.02
Ru/ZSM-5_H (375 ºC)_Data 2	99.62
Ru/ZSM-5_H (375 ºC)_Data 3	99.8
Fig. 5c
	Coversion (%)
SiO2-Al2O3 (275 ºC)_Data 1	2.16
SiO2-Al2O3 (275 ºC)_Data 2	2.28
SiO2-Al2O3 (275 ºC)_Data 3	1.9
Zeo-Y_H (275 ºC) _Data 1	4.48
Zeo-Y_H (275 ºC) _Data 2	4.74
Zeo-Y_H (275 ºC) _Data 3	4.22
ZSM-5_H (275 ºC)_Data 1	15.8
ZSM-5_H (275 ºC)_Data 2	14.2
ZSM-5_H (275 ºC)_Data 3	11.03
SiO2-Al2O3 (325 ºC)_Data 1	2.77
SiO2-Al2O3 (325 ºC)_Data 2	4.71
SiO2-Al2O3 (325 ºC)_Data 3	4
Zeo-Y_H (325 ºC) _Data 1	9
Zeo-Y_H (325 ºC) _Data 2	8.18
Zeo-Y_H (325 ºC) _Data 3	8.18
ZSM-5_H (325 ºC)_Data 1	88.5
ZSM-5_H (325 ºC)_Data 2	89.45
ZSM-5_H (325 ºC)_Data 3	96.76
SiO2-Al2O3 (375 ºC)_Data 1	2
SiO2-Al2O3 (375 ºC)_Data 2	1.98
SiO2-Al2O3 (375 ºC)_Data 3	2.25
Zeo-Y_H (375 ºC) _Data 1	25.83
Zeo-Y_H (375 ºC) _Data 2	25.9
Zeo-Y_H (375 ºC) _Data 3	28.23
ZSM-5_H (375 ºC)_Data 1	96.03
ZSM-5_H (375 ºC)_Data 2	97.87
ZSM-5_H (375 ºC)_Data 3	99.96
Fig. 5d
	Coversion (%)
Co/SiO2-Al2O3 (275 ºC)_Data 1	2.38
Co/SiO2-Al2O3 (275 ºC)_Data 2	2.38
Co/SiO2-Al2O3 (275 ºC)_Data 3	2.12
Co/Zeo-Y_H (275 ºC) _Data 1	1.5
Co/Zeo-Y_H (275 ºC) _Data 2	2.15
Co/Zeo-Y_H (275 ºC) _Data 3	2.17
Co/ZSM-5_H (275 ºC)_Data 1	1.94
Co/ZSM-5_H (275 ºC)_Data 2	1.81
Co/ZSM-5_H (275 ºC)_Data 3	1.82
Co/SiO2-Al2O3 (325 ºC)_Data 1	2.55
Co/SiO2-Al2O3 (325 ºC)_Data 2	2.07
Co/SiO2-Al2O3 (325 ºC)_Data 3	2.16
Co/Zeo-Y_H (325 ºC) _Data 1	7
Co/Zeo-Y_H (325 ºC) _Data 2	4.76
Co/Zeo-Y_H (325 ºC) _Data 3	4.84
Co/ZSM-5_H (325 ºC)_Data 1	5.75
Co/ZSM-5_H (325 ºC)_Data 2	5.95
Co/ZSM-5_H (325 ºC)_Data 3	5.91
Co/SiO2-Al2O3 (375 ºC)_Data 1	2.31
Co/SiO2-Al2O3 (375 ºC)_Data 2	2.46
Co/SiO2-Al2O3 (375 ºC)_Data 3	2.28
Co/Zeo-Y_H (375 ºC) _Data 1	6.67
Co/Zeo-Y_H (375 ºC) _Data 2	6.9
Co/Zeo-Y_H (375 ºC) _Data 3	4.79
Co/ZSM-5_H (375 ºC)_Data 1	48.52
Co/ZSM-5_H (375 ºC)_Data 2	52.92
Co/ZSM-5_H (375 ºC)_Data 3	45.47
Fig. 5e
	Coversion (%)
Ni/SiO2-Al2O3 (275 ºC)_Data 1	1.96
Ni/SiO2-Al2O3 (275 ºC)_Data 2	3.05
Ni/SiO2-Al2O3 (275 ºC)_Data 3	2.93
Ni/Zeo-Y_H (275 ºC) _Data 1	2.61
Ni/Zeo-Y_H (275 ºC) _Data 2	1.53
Ni/Zeo-Y_H (275 ºC) _Data 3	2.26
Ni/ZSM-5_H (275 ºC)_Data 1	2.38
Ni/ZSM-5_H (275 ºC)_Data 2	2.03
Ni/ZSM-5_H (275 ºC)_Data 3	2.18
Ni/SiO2-Al2O3 (325 ºC)_Data 1	1.74
Ni/SiO2-Al2O3 (325 ºC)_Data 2	4.23
Ni/SiO2-Al2O3 (325 ºC)_Data 3	4.03
Ni/Zeo-Y_H (325 ºC) _Data 1	4.44
Ni/Zeo-Y_H (325 ºC) _Data 2	4.79
Ni/Zeo-Y_H (325 ºC) _Data 3	4.08
Ni/ZSM-5_H (325 ºC)_Data 1	6.89
Ni/ZSM-5_H (325 ºC)_Data 2	10.34
Ni/ZSM-5_H (325 ºC)_Data 3	7.49
Ni/SiO2-Al2O3 (375 ºC)_Data 1	2.45
Ni/SiO2-Al2O3 (375 ºC)_Data 2	4.64
Ni/SiO2-Al2O3 (375 ºC)_Data 3	4.44
Ni/Zeo-Y_H (375 ºC) _Data 1	19.32
Ni/Zeo-Y_H (375 ºC) _Data 2	21.64
Ni/Zeo-Y_H (375 ºC) _Data 3	21.6
Ni/ZSM-5_H (375 ºC)_Data 1	89.23
Ni/ZSM-5_H (375 ºC)_Data 2	86.39
Ni/ZSM-5_H (375 ºC)_Data 3	81.11

## Sheet: Supplementary Figure 1
SiO2-Al2O3			Co/SiO2-Al2O3			Ni/SiO2-Al2O3			Ru/SiO2-Al2O3
2𝜃	Intensity		2𝜃	Intensity		2𝜃	Intensity		2𝜃	Intensity
4	8.375		4	6.38		4	7.385		4	8.151
4.015	8.141		4.015	6.438		4.015	7.005		4.015	7.969
4.029	8.313		4.029	6.396		4.029	7.724		4.029	8.016
4.044	8.104		4.044	6.042		4.044	7.094		4.044	8.297
4.058	8.328		4.058	6.443		4.058	7.031		4.058	7.953
4.073	8.359		4.073	6.13		4.073	7.13		4.073	7.802
4.087	7.99		4.087	6.203		4.087	6.875		4.087	7.813
4.102	7.792		4.102	6.172		4.102	7.016		4.102	8.182
4.116	8.365		4.116	6.609		4.116	7.036		4.116	8.063
4.13	8.063		4.13	6.151		4.13	6.948		4.13	7.901
4.145	8.297		4.145	6.141		4.145	7.089		4.145	8.104
4.159	7.932		4.159	6.099		4.159	6.938		4.159	7.891
4.174	7.76		4.174	6.167		4.174	6.865		4.174	7.969
4.188	7.698		4.188	5.901		4.188	6.953		4.188	7.609
4.203	7.573		4.203	6.12		4.203	6.87		4.203	7.516
4.217	7.677		4.217	6.125		4.217	6.927		4.217	7.505
4.232	7.995		4.232	6.089		4.232	6.698		4.232	7.495
4.246	7.88		4.246	5.995		4.246	6.635		4.246	7.25
4.261	7.729		4.261	5.859		4.261	6.792		4.261	7.734
4.275	7.406		4.275	5.943		4.275	6.901		4.275	7.307
4.29	7.615		4.29	6.281		4.29	6.771		4.29	6.87
4.304	7.74		4.304	5.667		4.304	6.635		4.304	7.167
4.319	7.88		4.319	6.12		4.319	6.469		4.319	7.526
4.333	7.693		4.333	5.974		4.333	6.536		4.333	7.557
4.348	7.625		4.348	6.036		4.348	6.349		4.348	7.771
4.362	7.5		4.362	6.031		4.362	6.818		4.362	7.521
4.377	7.323		4.377	5.786		4.377	6.849		4.377	6.974
4.391	7.297		4.391	5.964		4.391	6.458		4.391	7.391
4.406	7.422		4.406	5.635		4.406	6.833		4.406	7.557
4.42	7.078		4.42	5.76		4.42	6.474		4.42	7.172
4.435	7.281		4.435	5.885		4.435	6.38		4.435	7.276
4.449	7.313		4.449	5.573		4.449	6.646		4.449	7.396
4.464	7.51		4.464	5.672		4.464	6.188		4.464	7.255
4.478	7.464		4.478	5.891		4.478	6.068		4.478	7.203
4.493	7.141		4.493	5.911		4.493	6.411		4.493	6.958
4.507	7.188		4.507	5.568		4.507	6.276		4.507	7.104
4.522	7.099		4.522	5.755		4.522	6.375		4.522	7.135
4.536	7.193		4.536	5.891		4.536	6.292		4.536	6.948
4.551	7.12		4.551	5.849		4.551	6.385		4.551	7.151
4.565	7.286		4.565	5.443		4.565	6.109		4.565	6.984
4.58	7.255		4.58	5.786		4.58	6.052		4.58	7.104
4.594	7.188		4.594	5.479		4.594	6.234		4.594	7.354
4.609	6.953		4.609	6.068		4.609	6.307		4.609	6.807
4.623	7.135		4.623	5.854		4.623	5.896		4.623	7.26
4.637	7.063		4.637	5.552		4.637	6.359		4.637	6.901
4.652	7.01		4.652	5.786		4.652	6.135		4.652	6.87
4.666	7.047		4.666	5.734		4.666	6.208		4.666	6.729
4.681	7		4.681	5.297		4.681	6.078		4.681	7.125
4.695	6.896		4.695	5.828		4.695	5.917		4.695	6.656
4.71	6.849		4.71	5.432		4.71	6.115		4.71	6.688
4.724	7.135		4.724	5.516		4.724	6.281		4.724	6.708
4.739	6.547		4.739	5.516		4.739	6.276		4.739	6.776
4.753	6.786		4.753	5.276		4.753	6.141		4.753	6.406
4.768	6.536		4.768	5.479		4.768	6.229		4.768	6.635
4.782	6.792		4.782	5.266		4.782	6.401		4.782	7.026
4.797	7.026		4.797	5.302		4.797	6.016		4.797	6.531
4.811	6.292		4.811	5.578		4.811	5.849		4.811	6.74
4.826	6.776		4.826	5.589		4.826	6.094		4.826	6.573
4.84	6.526		4.84	5.219		4.84	5.818		4.84	6.776
4.855	7.104		4.855	5.313		4.855	6.198		4.855	6.542
4.869	6.651		4.869	5.203		4.869	5.766		4.869	6.286
4.884	6.599		4.884	5.12		4.884	6.177		4.884	6.365
4.898	6.427		4.898	5.38		4.898	6.026		4.898	6.422
4.913	6.688		4.913	5.51		4.913	5.833		4.913	6.641
4.927	6.375		4.927	5.292		4.927	5.781		4.927	6.526
4.942	6.667		4.942	5.271		4.942	6.094		4.942	6.526
4.956	6.76		4.956	5.438		4.956	5.896		4.956	6.505
4.971	6.26		4.971	5.266		4.971	5.865		4.971	5.974
4.985	6.651		4.985	5.167		4.985	5.828		4.985	6.526
5	6.526		5	5.396		5	5.859		5	6.276
5.014	6.589		5.014	5.406		5.014	5.964		5.014	6.292
5.029	6.516		5.029	5.214		5.029	5.714		5.029	6.547
5.043	6.021		5.043	5.313		5.043	5.74		5.043	6.359
5.058	6.516		5.058	5.401		5.058	5.818		5.058	6.458
5.072	6.135		5.072	5.448		5.072	5.703		5.072	6.089
5.087	6.333		5.087	5.172		5.087	5.766		5.087	6.375
5.101	6.333		5.101	5.031		5.101	6.005		5.101	6.323
5.116	6.125		5.116	5.313		5.116	5.766		5.116	6.182
5.13	6.568		5.13	5.099		5.13	5.786		5.13	6.349
5.144	6.417		5.144	5.26		5.144	5.615		5.144	6.042
5.159	6.109		5.159	5.427		5.159	5.729		5.159	5.99
5.173	6.073		5.173	5.198		5.173	6.005		5.173	6.031
5.188	6.615		5.188	5.052		5.188	5.88		5.188	6.229
5.202	6.672		5.202	5.458		5.202	5.802		5.202	6.474
5.217	6.172		5.217	5.026		5.217	5.583		5.217	6.51
5.231	6.693		5.231	5.286		5.231	6.255		5.231	6.635
5.246	6.604		5.246	4.823		5.246	6.073		5.246	6.083
5.26	6.156		5.26	5.219		5.26	6.016		5.26	6.052
5.275	5.948		5.275	5.453		5.275	5.776		5.275	6.13
5.289	6.365		5.289	5.193		5.289	5.682		5.289	6.583
5.304	5.922		5.304	5.01		5.304	5.792		5.304	5.948
5.318	6.583		5.318	5.156		5.318	5.682		5.318	6.151
5.333	6.057		5.333	5.38		5.333	5.464		5.333	6.005
5.347	6.141		5.347	5.333		5.347	5.667		5.347	6.099
5.362	5.995		5.362	5.089		5.362	5.5		5.362	6.047
5.376	6.38		5.376	4.979		5.376	5.719		5.376	6.135
5.391	6		5.391	5.198		5.391	5.62		5.391	5.854
5.405	5.672		5.405	5.198		5.405	5.542		5.405	6.063
5.42	6.318		5.42	5.25		5.42	5.453		5.42	6.115
5.434	6.125		5.434	5.224		5.434	5.484		5.434	6.021
5.449	6.026		5.449	5.156		5.449	5.714		5.449	5.901
5.463	5.969		5.463	4.693		5.463	5.432		5.463	6.234
5.478	5.99		5.478	4.922		5.478	5.661		5.478	6.333
5.492	5.969		5.492	4.922		5.492	5.391		5.492	5.823
5.507	6.198		5.507	5.318		5.507	5.776		5.507	5.708
5.521	5.859		5.521	4.896		5.521	5.521		5.521	5.99
5.536	5.797		5.536	4.854		5.536	5.786		5.536	5.635
5.55	5.833		5.55	5.318		5.55	5.672		5.55	5.849
5.565	5.547		5.565	5.01		5.565	5.651		5.565	5.974
5.579	6.219		5.579	5.151		5.579	5.536		5.579	5.859
5.594	6.203		5.594	5.38		5.594	5.354		5.594	5.943
5.608	5.672		5.608	5.172		5.608	5.453		5.608	5.583
5.623	5.542		5.623	4.719		5.623	5.599		5.623	6.005
5.637	5.839		5.637	5.125		5.637	5.458		5.637	6.078
5.652	5.505		5.652	5.198		5.652	5.359		5.652	6.104
5.666	5.651		5.666	4.958		5.666	5.365		5.666	5.943
5.68	5.703		5.68	5.161		5.68	5.719		5.68	5.771
5.695	5.792		5.695	5.01		5.695	5.484		5.695	6.359
5.709	5.516		5.709	4.932		5.709	5.651		5.709	6.042
5.724	5.734		5.724	5.026		5.724	5.615		5.724	5.865
5.738	5.813		5.738	5.016		5.738	5.396		5.738	5.516
5.753	5.63		5.753	5.047		5.753	5.516		5.753	5.906
5.767	6.026		5.767	4.833		5.767	5.563		5.767	6.005
5.782	5.771		5.782	4.865		5.782	5.667		5.782	5.948
5.796	5.87		5.796	4.948		5.796	5.599		5.796	5.76
5.811	5.688		5.811	5.073		5.811	5.547		5.811	5.979
5.825	5.865		5.825	5.104		5.825	5.443		5.825	5.51
5.84	5.313		5.84	5.021		5.84	5.531		5.84	5.995
5.854	5.589		5.854	5.214		5.854	5.188		5.854	5.766
5.869	5.651		5.869	4.792		5.869	5.349		5.869	5.573
5.883	5.552		5.883	5.068		5.883	5.547		5.883	5.87
5.898	5.677		5.898	4.703		5.898	5.146		5.898	5.74
5.912	5.76		5.912	5.167		5.912	5.516		5.912	5.385
5.927	5.495		5.927	5		5.927	5.448		5.927	5.964
5.941	5.625		5.941	5.214		5.941	5.328		5.941	5.802
5.956	5.594		5.956	5.021		5.956	5.479		5.956	5.781
5.97	5.589		5.97	4.922		5.97	5.615		5.97	5.552
5.985	5.495		5.985	4.688		5.985	5.141		5.985	5.568
5.999	5.833		5.999	4.859		5.999	5.417		5.999	5.708
6.014	5.62		6.014	5.193		6.014	4.979		6.014	5.599
6.028	5.474		6.028	5.391		6.028	5.297		6.028	5.495
6.043	5.844		6.043	5		6.043	5.531		6.043	5.609
6.057	5.578		6.057	4.932		6.057	5.469		6.057	5.615
6.072	5.604		6.072	4.922		6.072	5		6.072	5.615
6.086	5.563		6.086	4.979		6.086	5.479		6.086	5.359
6.101	5.656		6.101	4.979		6.101	5.448		6.101	5.422
6.115	5.51		6.115	4.885		6.115	5.307		6.115	5.641
6.13	5.953		6.13	5.24		6.13	5.422		6.13	5.609
6.144	5.609		6.144	4.896		6.144	5.401		6.144	5.76
6.159	5.589		6.159	4.813		6.159	5.719		6.159	5.693
6.173	5.521		6.173	5.12		6.173	5.292		6.173	5.625
6.187	5.651		6.187	5.333		6.187	5.036		6.187	5.547
6.202	5.552		6.202	4.76		6.202	5.193		6.202	5.635
6.216	5.411		6.216	4.714		6.216	5.505		6.216	5.672
6.231	5.531		6.231	4.927		6.231	5.354		6.231	5.833
6.245	5.589		6.245	5.021		6.245	5.604		6.245	5.458
6.26	5.349		6.26	4.708		6.26	5.406		6.26	5.443
6.274	5.75		6.274	4.74		6.274	5.354		6.274	6.036
6.289	5.563		6.289	5.359		6.289	5.151		6.289	5.229
6.303	5.25		6.303	4.979		6.303	4.911		6.303	5.391
6.318	5.823		6.318	4.661		6.318	5.234		6.318	5.729
6.332	5.453		6.332	5.255		6.332	5.167		6.332	5.625
6.347	5.802		6.347	5.411		6.347	5.365		6.347	5.474
6.361	5.37		6.361	4.88		6.361	5.682		6.361	5.88
6.376	5.464		6.376	4.891		6.376	5.297		6.376	5.495
6.39	5.328		6.39	4.667		6.39	5.188		6.39	5.917
6.405	5.438		6.405	4.969		6.405	5.464		6.405	5.474
6.419	5.557		6.419	4.661		6.419	5.443		6.419	5.5
6.434	5.458		6.434	4.901		6.434	5.427		6.434	5.698
6.448	5.557		6.448	5.052		6.448	5.38		6.448	5.661
6.463	5.052		6.463	4.974		6.463	5.578		6.463	5.453
6.477	5.599		6.477	4.583		6.477	5.286		6.477	5.604
6.492	5.318		6.492	4.87		6.492	5.448		6.492	5.745
6.506	5.479		6.506	4.901		6.506	5.24		6.506	5.464
6.521	5.177		6.521	5.13		6.521	5.307		6.521	5.891
6.535	5.063		6.535	5.021		6.535	5.38		6.535	5.724
6.55	5.505		6.55	5.042		6.55	5.5		6.55	5.646
6.564	5.406		6.564	5.115		6.564	5.453		6.564	5.661
6.579	5.375		6.579	4.698		6.579	5.391		6.579	5.698
6.593	5.297		6.593	4.604		6.593	5.234		6.593	5.849
6.608	5.703		6.608	5.125		6.608	5.292		6.608	5.422
6.622	5.349		6.622	4.896		6.622	5.688		6.622	5.255
6.637	5.49		6.637	4.891		6.637	5.417		6.637	5.656
6.651	5.547		6.651	4.797		6.651	5.411		6.651	5.396
6.666	5.521		6.666	5.193		6.666	5.26		6.666	5.615
6.68	5.255		6.68	5.13		6.68	5.146		6.68	5.792
6.694	5.49		6.694	4.87		6.694	5.083		6.694	5.651
6.709	5.188		6.709	5.125		6.709	5.026		6.709	5.542
6.723	5.677		6.723	5.026		6.723	5.078		6.723	5.781
6.738	5.385		6.738	5.052		6.738	5.359		6.738	5.224
6.752	5.328		6.752	4.927		6.752	5.448		6.752	5.505
6.767	5.49		6.767	5.005		6.767	4.896		6.767	5.521
6.781	5.313		6.781	5.094		6.781	5.443		6.781	5.495
6.796	5.464		6.796	5.073		6.796	5.464		6.796	5.432
6.81	5.708		6.81	4.865		6.81	5.198		6.81	5.448
6.825	5.469		6.825	4.859		6.825	5.432		6.825	5.635
6.839	5.333		6.839	4.828		6.839	5.391		6.839	5.505
6.854	5.464		6.854	4.927		6.854	5.615		6.854	5.531
6.868	5.917		6.868	4.917		6.868	5.635		6.868	5.615
6.883	5.438		6.883	5.063		6.883	5.156		6.883	5.297
6.897	5.521		6.897	5.057		6.897	5.448		6.897	5.578
6.912	5.271		6.912	4.708		6.912	5.75		6.912	5.604
6.926	5.271		6.926	5.078		6.926	5.276		6.926	5.417
6.941	5.635		6.941	5.01		6.941	5.719		6.941	5.349
6.955	5.328		6.955	5.068		6.955	5.229		6.955	5.719
6.97	5.25		6.97	5.063		6.97	5.677		6.97	5.896
6.984	5.552		6.984	4.927		6.984	5.266		6.984	5.615
6.999	5.339		6.999	4.99		6.999	5.641		6.999	5.453
7.013	5.49		7.013	5.245		7.013	5.589		7.013	5.464
7.028	5.307		7.028	5.339		7.028	5.599		7.028	5.771
7.042	5.281		7.042	5.286		7.042	5.188		7.042	5.677
7.057	5.307		7.057	4.76		7.057	5.344		7.057	5.62
7.071	5.672		7.071	5.068		7.071	5.542		7.071	5.464
7.086	5.604		7.086	5.219		7.086	5.484		7.086	5.849
7.1	5.469		7.1	5.01		7.1	5.438		7.1	5.802
7.115	5.583		7.115	5.302		7.115	5.453		7.115	5.24
7.129	5.479		7.129	5.276		7.129	5.286		7.129	5.479
7.144	5.38		7.144	4.87		7.144	5.307		7.144	5.589
7.158	5.453		7.158	5.057		7.158	5.531		7.158	5.359
7.173	5.417		7.173	5.083		7.173	5.219		7.173	5.656
7.187	5.464		7.187	4.771		7.187	5.724		7.187	5.589
7.202	5.589		7.202	4.99		7.202	5.531		7.202	5.578
7.216	5.391		7.216	5.125		7.216	5.427		7.216	5.557
7.23	5.38		7.23	5.203		7.23	6.083		7.23	5.531
7.245	5.526		7.245	5.156		7.245	5.432		7.245	5.641
7.259	5.354		7.259	5.375		7.259	5.401		7.259	5.75
7.274	5.385		7.274	5.036		7.274	5.505		7.274	5.458
7.288	5.292		7.288	5.146		7.288	5.323		7.288	5.526
7.303	5.438		7.303	4.922		7.303	5.214		7.303	5.589
7.317	5.359		7.317	5.214		7.317	5.396		7.317	5.458
7.332	5.406		7.332	4.786		7.332	5.344		7.332	5.609
7.346	5.109		7.346	5.229		7.346	5.51		7.346	5.583
7.361	5.385		7.361	5.141		7.361	5.635		7.361	5.599
7.375	5.406		7.375	5.146		7.375	5.328		7.375	5.641
7.39	5.708		7.39	5.01		7.39	5.693		7.39	5.635
7.404	5.432		7.404	5.38		7.404	5.474		7.404	5.604
7.419	5.349		7.419	5.021		7.419	5.396		7.419	5.781
7.433	5.302		7.433	5.172		7.433	5.51		7.433	5.526
7.448	5.542		7.448	5.089		7.448	5.349		7.448	5.542
7.462	5.313		7.462	4.979		7.462	5.375		7.462	5.698
7.477	5.682		7.477	5.26		7.477	5.479		7.477	5.859
7.491	5.359		7.491	5.188		7.491	5.677		7.491	5.453
7.506	5.49		7.506	5.495		7.506	5.411		7.506	5.74
7.52	5.578		7.52	4.974		7.52	5.391		7.52	5.76
7.535	5.677		7.535	4.969		7.535	5.516		7.535	5.521
7.549	5.516		7.549	5.427		7.549	5.526		7.549	5.609
7.564	5.635		7.564	4.865		7.564	5.396		7.564	5.87
7.578	5.234		7.578	5.151		7.578	5.474		7.578	5.698
7.593	5.396		7.593	5.354		7.593	5.328		7.593	5.76
7.607	5.797		7.607	5.141		7.607	5.286		7.607	5.688
7.622	5.339		7.622	5.063		7.622	5.599		7.622	5.911
7.636	5.339		7.636	5.266		7.636	5.604		7.636	5.813
7.651	5.823		7.651	5.047		7.651	5.339		7.651	5.417
7.665	5.542		7.665	5.057		7.665	6.156		7.665	5.677
7.68	5.557		7.68	5.417		7.68	5.615		7.68	5.5
7.694	5.589		7.694	5.349		7.694	5.719		7.694	5.599
7.709	5.568		7.709	5.083		7.709	5.745		7.709	5.802
7.723	5.771		7.723	5.229		7.723	5.88		7.723	5.604
7.737	5.495		7.737	5.125		7.737	5.656		7.737	5.589
7.752	5.969		7.752	5.12		7.752	5.583		7.752	5.573
7.766	5.474		7.766	5.318		7.766	5.406		7.766	5.5
7.781	5.193		7.781	5.25		7.781	5.781		7.781	5.578
7.795	5.776		7.795	5.344		7.795	5.609		7.795	5.755
7.81	5.99		7.81	5.151		7.81	5.573		7.81	5.948
7.824	5.76		7.824	5.469		7.824	5.667		7.824	5.688
7.839	5.802		7.839	4.948		7.839	5.651		7.839	6.021
7.853	5.745		7.853	5.391		7.853	5.661		7.853	5.63
7.868	5.839		7.868	5.385		7.868	5.964		7.868	5.771
7.882	5.719		7.882	5.422		7.882	5.401		7.882	5.797
7.897	5.656		7.897	5.214		7.897	5.854		7.897	6.026
7.911	5.651		7.911	5.276		7.911	5.839		7.911	5.755
7.926	5.813		7.926	5.641		7.926	5.651		7.926	5.823
7.94	5.453		7.94	5.479		7.94	5.62		7.94	5.552
7.955	5.51		7.955	5.042		7.955	5.87		7.955	5.448
7.969	5.641		7.969	5.521		7.969	5.698		7.969	5.682
7.984	5.656		7.984	5.323		7.984	5.781		7.984	5.771
7.998	5.495		7.998	5.281		7.998	5.714		7.998	5.823
8.013	5.479		8.013	5.229		8.013	5.927		8.013	5.615
8.027	5.583		8.027	5.547		8.027	5.625		8.027	5.589
8.042	5.682		8.042	5.422		8.042	5.781		8.042	5.693
8.056	5.406		8.056	5.667		8.056	5.828		8.056	5.359
8.071	5.745		8.071	5.672		8.071	5.682		8.071	5.995
8.085	5.625		8.085	5.563		8.085	5.891		8.085	5.88
8.1	5.474		8.1	5.63		8.1	5.469		8.1	6.151
8.114	5.615		8.114	5.443		8.114	5.969		8.114	5.589
8.129	5.813		8.129	5.307		8.129	5.328		8.129	5.641
8.143	5.75		8.143	5.432		8.143	5.729		8.143	5.583
8.158	5.625		8.158	5.708		8.158	5.703		8.158	6.135
8.172	5.396		8.172	5.474		8.172	5.667		8.172	5.922
8.187	5.688		8.187	5.458		8.187	5.547		8.187	5.771
8.201	5.75		8.201	5.583		8.201	5.854		8.201	5.62
8.216	5.625		8.216	5.188		8.216	5.349		8.216	6.021
8.23	5.516		8.23	5.495		8.23	5.922		8.23	5.844
8.244	5.745		8.244	5.276		8.244	5.729		8.244	6.052
8.259	5.766		8.259	5.219		8.259	6.026		8.259	5.536
8.273	5.661		8.273	5.427		8.273	5.891		8.273	5.755
8.288	5.781		8.288	5.479		8.288	5.755		8.288	6.063
8.302	5.682		8.302	5.432		8.302	5.943		8.302	6.156
8.317	5.698		8.317	5.432		8.317	5.75		8.317	5.813
8.331	5.807		8.331	5.401		8.331	5.635		8.331	5.917
8.346	5.797		8.346	5.401		8.346	5.839		8.346	5.927
8.36	5.891		8.36	5.391		8.36	5.807		8.36	5.917
8.375	5.74		8.375	5.401		8.375	5.839		8.375	5.807
8.389	5.734		8.389	5.531		8.389	5.714		8.389	5.823
8.404	5.521		8.404	5.354		8.404	5.745		8.404	6.104
8.418	5.635		8.418	5.385		8.418	5.849		8.418	5.797
8.433	5.938		8.433	5.646		8.433	5.568		8.433	6.339
8.447	5.938		8.447	5.349		8.447	5.948		8.447	5.922
8.462	6.016		8.462	5.672		8.462	5.781		8.462	5.63
8.476	5.833		8.476	5.365		8.476	5.854		8.476	6.083
8.491	5.964		8.491	5.328		8.491	5.635		8.491	5.932
8.505	6.026		8.505	5.583		8.505	5.839		8.505	5.927
8.52	5.615		8.52	5.484		8.52	6.057		8.52	5.984
8.534	5.818		8.534	5.396		8.534	6.141		8.534	5.859
8.549	5.901		8.549	5.547		8.549	5.995		8.549	5.995
8.563	5.99		8.563	5.5		8.563	6.141		8.563	5.849
8.578	6.198		8.578	5.49		8.578	6.234		8.578	6.328
8.592	6.104		8.592	5.865		8.592	6.016		8.592	6.339
8.607	5.615		8.607	5.813		8.607	5.682		8.607	5.964
8.621	5.74		8.621	5.714		8.621	5.969		8.621	6.104
8.636	5.984		8.636	5.802		8.636	5.896		8.636	5.786
8.65	6.036		8.65	5.693		8.65	6.083		8.65	6.182
8.665	5.844		8.665	5.641		8.665	6.089		8.665	5.943
8.679	6.266		8.679	5.875		8.679	5.589		8.679	6.156
8.694	6.115		8.694	5.521		8.694	6.375		8.694	6.078
8.708	6.031		8.708	6.141		8.708	5.984		8.708	6.24
8.723	5.734		8.723	5.75		8.723	5.974		8.723	6.078
8.737	6.115		8.737	5.766		8.737	6.276		8.737	6.047
8.752	5.573		8.752	5.646		8.752	5.948		8.752	6.333
8.766	5.901		8.766	5.641		8.766	6.083		8.766	6.057
8.78	5.865		8.78	5.75		8.78	6.078		8.78	6.401
8.795	6.302		8.795	5.865		8.795	6.057		8.795	6.25
8.809	5.714		8.809	5.797		8.809	5.938		8.809	6.005
8.824	6.135		8.824	5.828		8.824	6.094		8.824	5.969
8.838	5.766		8.838	6.146		8.838	6.375		8.838	6.578
8.853	5.797		8.853	5.63		8.853	6.141		8.853	5.984
8.867	6.12		8.867	5.896		8.867	6.234		8.867	6.354
8.882	5.885		8.882	5.547		8.882	6.026		8.882	6.052
8.896	5.682		8.896	5.979		8.896	6.073		8.896	6.214
8.911	6.031		8.911	5.906		8.911	6.109		8.911	5.943
8.925	6.052		8.925	5.802		8.925	6.073		8.925	6.188
8.94	6.063		8.94	5.74		8.94	6.281		8.94	6
8.954	5.99		8.954	5.641		8.954	5.943		8.954	6.276
8.969	6.125		8.969	5.547		8.969	6.24		8.969	6.401
8.983	6.057		8.983	5.818		8.983	6.349		8.983	5.948
8.998	5.995		8.998	5.88		8.998	6.25		8.998	6.245
9.012	6.151		9.012	5.99		9.012	6.219		9.012	6.422
9.027	6.078		9.027	5.792		9.027	6.167		9.027	6.214
9.041	6.016		9.041	5.807		9.041	6.411		9.041	6.25
9.056	6.146		9.056	5.969		9.056	6.448		9.056	6.13
9.07	6.172		9.07	5.943		9.07	5.979		9.07	6.229
9.085	5.938		9.085	6.031		9.085	6.021		9.085	6.297
9.099	6.016		9.099	5.974		9.099	5.906		9.099	6.01
9.114	6.151		9.114	6.031		9.114	6.13		9.114	6.328
9.128	5.964		9.128	5.901		9.128	5.958		9.128	6.219
9.143	6.161		9.143	5.979		9.143	5.99		9.143	6.318
9.157	6.198		9.157	5.646		9.157	6.391		9.157	6.198
9.172	6.026		9.172	5.865		9.172	6.229		9.172	6.047
9.186	6.141		9.186	6.031		9.186	6.427		9.186	6.005
9.201	5.833		9.201	5.646		9.201	6.552		9.201	6.281
9.215	6.25		9.215	5.99		9.215	6.214		9.215	6.37
9.23	6.057		9.23	6.042		9.23	6.208		9.23	6.427
9.244	6.292		9.244	6.12		9.244	6.036		9.244	6.047
9.259	5.99		9.259	5.88		9.259	6.234		9.259	6.057
9.273	6.198		9.273	5.818		9.273	5.974		9.273	6.177
9.287	6.188		9.287	5.927		9.287	6.344		9.287	6.354
9.302	6.198		9.302	6.427		9.302	6.51		9.302	6.172
9.316	6.094		9.316	5.958		9.316	6.406		9.316	6.396
9.331	6.026		9.331	5.917		9.331	6.214		9.331	6.146
9.345	6.193		9.345	6.339		9.345	6.854		9.345	6.224
9.36	6.313		9.36	5.969		9.36	6.38		9.36	6.286
9.374	6.104		9.374	5.865		9.374	6.188		9.374	6.536
9.389	6.188		9.389	5.698		9.389	6.307		9.389	6.031
9.403	6.234		9.403	6.214		9.403	6.365		9.403	6.224
9.418	6.068		9.418	5.896		9.418	6.276		9.418	6.156
9.432	6.354		9.432	5.885		9.432	6.229		9.432	6.208
9.447	6.219		9.447	5.896		9.447	6.255		9.447	6.396
9.461	6.146		9.461	6.052		9.461	6.557		9.461	6.547
9.476	6.224		9.476	6.161		9.476	6.297		9.476	6.193
9.49	6.208		9.49	6.37		9.49	6.26		9.49	6.297
9.505	6.036		9.505	6.276		9.505	6.531		9.505	6.583
9.519	6.214		9.519	6.016		9.519	6.214		9.519	6.505
9.534	6.385		9.534	6.172		9.534	6.63		9.534	6.359
9.548	6.344		9.548	5.979		9.548	6.464		9.548	6.484
9.563	6.068		9.563	6.255		9.563	6.505		9.563	6.854
9.577	6.188		9.577	6.255		9.577	6.115		9.577	6.661
9.592	6.672		9.592	5.932		9.592	6.391		9.592	6.557
9.606	6.188		9.606	6.49		9.606	6.411		9.606	6.302
9.621	6.594		9.621	5.656		9.621	6.401		9.621	6.177
9.635	6.724		9.635	6.271		9.635	6.677		9.635	6.474
9.65	6.458		9.65	5.99		9.65	6.479		9.65	6.276
9.664	6.688		9.664	6.229		9.664	6.464		9.664	6.479
9.679	6.089		9.679	6.302		9.679	6.479		9.679	6.552
9.693	6.62		9.693	6.297		9.693	6.521		9.693	6.557
9.708	6.474		9.708	6.24		9.708	6.438		9.708	6.344
9.722	6.245		9.722	6.313		9.722	6.458		9.722	6.13
9.737	6.318		9.737	6.443		9.737	6.729		9.737	6.292
9.751	6.286		9.751	6.161		9.751	6.526		9.751	6.531
9.766	6.198		9.766	6.167		9.766	6.5		9.766	6.339
9.78	6.302		9.78	6.172		9.78	6.411		9.78	6.37
9.794	6.422		9.794	5.917		9.794	6.234		9.794	6.458
9.809	6.297		9.809	6.016		9.809	6.568		9.809	6.667
9.823	6.286		9.823	6.318		9.823	6.526		9.823	6.292
9.838	6.344		9.838	6.443		9.838	6.349		9.838	6.74
9.852	6.375		9.852	6.391		9.852	6.583		9.852	6.823
9.867	6.396		9.867	5.891		9.867	6.635		9.867	6.349
9.881	6.495		9.881	6.698		9.881	6.333		9.881	6.641
9.896	6.479		9.896	6.641		9.896	6.448		9.896	6.943
9.91	6.531		9.91	6.219		9.91	6.891		9.91	6.833
9.925	6.516		9.925	6.026		9.925	6.76		9.925	6.37
9.939	6.359		9.939	6.292		9.939	6.885		9.939	6.646
9.954	6.193		9.954	6.464		9.954	6.703		9.954	6.24
9.968	6.453		9.968	6.089		9.968	6.583		9.968	7.078
9.983	6.417		9.983	6.365		9.983	6.318		9.983	6.557
9.997	6.651		9.997	6.292		9.997	6.531		9.997	6.385
10.012	6.177		10.012	6.266		10.012	6.755		10.012	6.635
10.026	6.469		10.026	6.26		10.026	6.818		10.026	6.375
10.041	6.505		10.041	6.516		10.041	6.318		10.041	6.25
10.055	6.063		10.055	6.401		10.055	6.589		10.055	6.589
10.07	6.865		10.07	6.531		10.07	6.37		10.07	6.547
10.084	6.38		10.084	6.37		10.084	6.661		10.084	6.896
10.099	6.172		10.099	6.448		10.099	6.594		10.099	6.953
10.113	6.714		10.113	6.406		10.113	6.51		10.113	6.719
10.128	6.51		10.128	6.87		10.128	6.464		10.128	6.625
10.142	6.458		10.142	6.37		10.142	6.609		10.142	6.771
10.157	6.302		10.157	6.469		10.157	6.661		10.157	6.625
10.171	6.708		10.171	6.37		10.171	6.797		10.171	6.682
10.186	6.479		10.186	6.156		10.186	6.844		10.186	7.042
10.2	6.859		10.2	6.224		10.2	6.615		10.2	6.807
10.215	6.995		10.215	6.464		10.215	6.938		10.215	6.786
10.229	6.729		10.229	6.714		10.229	7.036		10.229	6.536
10.244	6.469		10.244	6.182		10.244	6.99		10.244	7.026
10.258	6.724		10.258	6.536		10.258	6.443		10.258	7.109
10.273	6.594		10.273	6.641		10.273	6.651		10.273	6.958
10.287	6.536		10.287	6.49		10.287	6.734		10.287	6.807
10.302	6.563		10.302	6.521		10.302	6.958		10.302	6.609
10.316	6.292		10.316	6.479		10.316	6.604		10.316	6.896
10.33	6.724		10.33	6.286		10.33	6.865		10.33	7.021
10.345	6.807		10.345	6.651		10.345	7.328		10.345	6.661
10.359	6.719		10.359	6.323		10.359	6.88		10.359	7.01
10.374	6.505		10.374	6.885		10.374	6.922		10.374	6.755
10.388	6.698		10.388	6.271		10.388	6.604		10.388	6.781
10.403	6.62		10.403	6.401		10.403	6.76		10.403	6.677
10.417	7.031		10.417	6.255		10.417	6.917		10.417	6.734
10.432	6.833		10.432	6.542		10.432	7.021		10.432	6.651
10.446	6.849		10.446	6.438		10.446	6.953		10.446	6.964
10.461	6.63		10.461	6.417		10.461	6.818		10.461	6.724
10.475	6.755		10.475	6.682		10.475	6.594		10.475	7.198
10.49	6.573		10.49	6.823		10.49	6.557		10.49	6.922
10.504	7.042		10.504	6.391		10.504	6.688		10.504	7.068
10.519	6.74		10.519	6.813		10.519	6.651		10.519	6.469
10.533	6.646		10.533	6.792		10.533	7.094		10.533	7.036
10.548	6.693		10.548	6.896		10.548	6.609		10.548	6.943
10.562	6.896		10.562	6.49		10.562	7.031		10.562	6.932
10.577	6.667		10.577	6.677		10.577	6.438		10.577	6.984
10.591	6.625		10.591	6.776		10.591	6.609		10.591	6.88
10.606	6.656		10.606	6.328		10.606	6.922		10.606	7
10.62	6.802		10.62	6.807		10.62	6.958		10.62	6.854
10.635	6.573		10.635	6.708		10.635	6.776		10.635	7.094
10.649	6.786		10.649	6.688		10.649	6.943		10.649	6.917
10.664	6.833		10.664	6.453		10.664	7.026		10.664	7.38
10.678	6.87		10.678	6.906		10.678	6.943		10.678	7.26
10.693	6.672		10.693	6.62		10.693	6.979		10.693	6.917
10.707	6.745		10.707	6.677		10.707	6.943		10.707	7.005
10.722	6.818		10.722	6.859		10.722	7.052		10.722	6.755
10.736	6.776		10.736	6.672		10.736	7.042		10.736	7.125
10.751	6.953		10.751	6.922		10.751	7.349		10.751	6.813
10.765	6.594		10.765	6.599		10.765	7.188		10.765	7.005
10.78	6.859		10.78	6.87		10.78	6.911		10.78	7.104
10.794	6.646		10.794	6.734		10.794	6.943		10.794	6.964
10.809	6.943		10.809	6.917		10.809	6.974		10.809	7.042
10.823	6.74		10.823	6.568		10.823	6.943		10.823	6.859
10.837	6.953		10.837	6.552		10.837	7.281		10.837	7.172
10.852	6.63		10.852	6.87		10.852	7.005		10.852	7.281
10.866	6.896		10.866	6.49		10.866	6.615		10.866	7.078
10.881	6.953		10.881	6.797		10.881	6.984		10.881	6.828
10.895	6.844		10.895	7.026		10.895	7.214		10.895	6.682
10.91	6.708		10.91	6.932		10.91	6.917		10.91	7.099
10.924	6.698		10.924	6.844		10.924	7.01		10.924	6.932
10.939	6.885		10.939	6.766		10.939	7.167		10.939	6.995
10.953	6.714		10.953	7.203		10.953	6.844		10.953	7.099
10.968	6.526		10.968	6.698		10.968	6.771		10.968	7.13
10.982	6.719		10.982	7.255		10.982	7.089		10.982	6.958
10.997	7.005		10.997	6.943		10.997	7.099		10.997	6.688
11.011	7.182		11.011	6.776		11.011	7.057		11.011	7
11.026	7.151		11.026	6.667		11.026	7.318		11.026	6.807
11.04	7.068		11.04	6.906		11.04	7.026		11.04	6.844
11.055	6.896		11.055	6.667		11.055	7.026		11.055	6.948
11.069	6.776		11.069	6.422		11.069	7.109		11.069	7.417
11.084	6.781		11.084	6.859		11.084	7.219		11.084	6.854
11.098	7.078		11.098	6.948		11.098	7.323		11.098	6.849
11.113	6.813		11.113	6.604		11.113	7.219		11.113	6.776
11.127	6.948		11.127	6.813		11.127	7.078		11.127	7.219
11.142	6.927		11.142	7.005		11.142	7.245		11.142	6.969
11.156	7.219		11.156	6.609		11.156	7.073		11.156	7.167
11.171	7.036		11.171	6.927		11.171	6.75		11.171	7.083
11.185	7.057		11.185	7.052		11.185	7.385		11.185	7.208
11.2	7.229		11.2	6.672		11.2	6.948		11.2	7.51
11.214	7.167		11.214	6.729		11.214	7.068		11.214	7.021
11.229	7.182		11.229	7.323		11.229	7.375		11.229	7.188
11.243	7.141		11.243	6.99		11.243	6.76		11.243	7.089
11.258	7.229		11.258	6.693		11.258	6.911		11.258	6.932
11.272	7.083		11.272	6.891		11.272	7.406		11.272	7.167
11.287	7.031		11.287	6.943		11.287	7.531		11.287	7.12
11.301	6.656		11.301	7.12		11.301	7.234		11.301	6.885
11.316	6.906		11.316	7.172		11.316	6.875		11.316	7.464
11.33	7.104		11.33	7.115		11.33	7.146		11.33	6.938
11.344	6.755		11.344	7.115		11.344	7.422		11.344	7.151
11.359	6.62		11.359	6.979		11.359	7.151		11.359	6.495
11.373	6.938		11.373	7.172		11.373	7.302		11.373	7.021
11.388	7.177		11.388	6.698		11.388	7.26		11.388	7.38
11.402	7.188		11.402	6.901		11.402	6.917		11.402	7.37
11.417	7.057		11.417	7.146		11.417	6.969		11.417	7.292
11.431	7.12		11.431	6.927		11.431	7.219		11.431	7.099
11.446	7.458		11.446	6.943		11.446	7.229		11.446	7.344
11.46	7.448		11.46	7.083		11.46	7.198		11.46	7.109
11.475	7.526		11.475	7.323		11.475	7.297		11.475	7.266
11.489	7		11.489	7.057		11.489	7.094		11.489	7.469
11.504	7.276		11.504	6.922		11.504	7.01		11.504	7.214
11.518	7.224		11.518	6.651		11.518	7.573		11.518	7.375
11.533	7.151		11.533	6.885		11.533	6.802		11.533	7.156
11.547	7.115		11.547	7.016		11.547	7.089		11.547	7.13
11.562	6.99		11.562	6.964		11.562	7.365		11.562	7.401
11.576	6.979		11.576	7.109		11.576	7.427		11.576	7.396
11.591	7.214		11.591	6.99		11.591	7.427		11.591	7.26
11.605	7.292		11.605	6.964		11.605	7.557		11.605	7.094
11.62	6.844		11.62	7.094		11.62	7.057		11.62	7.281
11.634	6.865		11.634	6.969		11.634	7.359		11.634	7.547
11.649	7.255		11.649	7.307		11.649	7.448		11.649	7.25
11.663	6.995		11.663	6.969		11.663	6.984		11.663	6.995
11.678	7.484		11.678	7		11.678	7.38		11.678	6.995
11.692	7.068		11.692	6.995		11.692	7.411		11.692	7.193
11.707	6.906		11.707	6.932		11.707	7.141		11.707	7.177
11.721	7.323		11.721	7.271		11.721	7.099		11.721	7.292
11.736	7.01		11.736	7.021		11.736	7.411		11.736	7.859
11.75	7.229		11.75	7.073		11.75	6.969		11.75	7.073
11.765	7.234		11.765	7.031		11.765	7.37		11.765	7.526
11.779	7.411		11.779	7.031		11.779	7.047		11.779	7.5
11.794	7.271		11.794	7.177		11.794	7.188		11.794	7.406
11.808	7.224		11.808	7.188		11.808	7.26		11.808	7.292
11.823	6.74		11.823	7.359		11.823	7.526		11.823	7.25
11.837	6.875		11.837	7.297		11.837	7.583		11.837	7.672
11.852	7.26		11.852	7.245		11.852	7.25		11.852	6.964
11.866	7.359		11.866	7.406		11.866	7.208		11.866	7.328
11.88	7.271		11.88	7.078		11.88	7.339		11.88	7.469
11.895	7.542		11.895	7.344		11.895	7.641		11.895	7.292
11.909	7.521		11.909	7.229		11.909	7.208		11.909	7.406
11.924	7.307		11.924	7.047		11.924	7.141		11.924	7.479
11.938	7.453		11.938	7.177		11.938	7.49		11.938	7.151
11.953	7.37		11.953	6.958		11.953	7.427		11.953	7.443
11.967	7.188		11.967	7.146		11.967	7.495		11.967	7.339
11.982	7.104		11.982	7.156		11.982	7.656		11.982	7.24
11.996	6.932		11.996	7.51		11.996	7.323		11.996	7.505
12.011	7.583		12.011	7.109		12.011	7.224		12.011	7.563
12.025	7.339		12.025	7.057		12.025	7.073		12.025	7.255
12.04	7.234		12.04	7.25		12.04	7.292		12.04	7.302
12.054	7.604		12.054	7.396		12.054	7.526		12.054	7.188
12.069	7.083		12.069	7.12		12.069	7.719		12.069	6.953
12.083	7.13		12.083	7.219		12.083	7.719		12.083	6.974
12.098	7.443		12.098	7.505		12.098	7.328		12.098	7.417
12.112	7.109		12.112	7.031		12.112	7.74		12.112	7.094
12.127	7.089		12.127	7.375		12.127	7.38		12.127	7.276
12.141	7.313		12.141	7.464		12.141	7.438		12.141	7.391
12.156	7.313		12.156	6.953		12.156	7.073		12.156	7.5
12.17	7.182		12.17	7.266		12.17	7.682		12.17	7.375
12.185	7.422		12.185	7.052		12.185	7.464		12.185	7.458
12.199	7.5		12.199	7.255		12.199	7.526		12.199	7.714
12.214	7.245		12.214	7.271		12.214	7.229		12.214	7.188
12.228	7.505		12.228	7.557		12.228	7.714		12.228	7.49
12.243	7.297		12.243	7.016		12.243	7.323		12.243	7.604
12.257	7.313		12.257	6.922		12.257	7.615		12.257	7.563
12.272	7.198		12.272	7.339		12.272	7.302		12.272	7.505
12.286	7.62		12.286	7.245		12.286	7.656		12.286	7.417
12.301	7.37		12.301	7.323		12.301	7.63		12.301	7.406
12.315	7.391		12.315	7.26		12.315	7.245		12.315	7.286
12.33	7.24		12.33	7.328		12.33	7.141		12.33	7.266
12.344	7.193		12.344	7.161		12.344	7.271		12.344	7.224
12.359	7.229		12.359	6.953		12.359	7.25		12.359	7.536
12.373	7.026		12.373	7.479		12.373	7.755		12.373	7.417
12.387	7.167		12.387	7.547		12.387	7.359		12.387	7.458
12.402	7.365		12.402	7.25		12.402	7.469		12.402	7.135
12.416	7.182		12.416	7.068		12.416	7.542		12.416	6.88
12.431	7.302		12.431	7.417		12.431	7.422		12.431	7.427
12.445	7.745		12.445	7.396		12.445	7.49		12.445	7.438
12.46	7.354		12.46	7.74		12.46	7.536		12.46	7.307
12.474	7.625		12.474	7.464		12.474	7.651		12.474	7.203
12.489	7.318		12.489	7.479		12.489	7.323		12.489	7.438
12.503	7.354		12.503	7.542		12.503	7.354		12.503	7.568
12.518	7.422		12.518	7.547		12.518	7.37		12.518	7.411
12.532	7.115		12.532	7.365		12.532	7.474		12.532	7.354
12.547	7.552		12.547	7.286		12.547	7.432		12.547	7.255
12.561	7.37		12.561	7.286		12.561	7.594		12.561	7.5
12.576	7.016		12.576	7.453		12.576	7.724		12.576	7.583
12.59	7.396		12.59	7.401		12.59	7.536		12.59	7.609
12.605	7.396		12.605	7.448		12.605	7.438		12.605	7.401
12.619	7.182		12.619	7.323		12.619	7.151		12.619	7.719
12.634	7.458		12.634	7.604		12.634	7.339		12.634	7.266
12.648	7.453		12.648	7.589		12.648	7.698		12.648	7.193
12.663	7.51		12.663	7.255		12.663	7.651		12.663	7.578
12.677	7.255		12.677	6.938		12.677	7.62		12.677	7.25
12.692	7.13		12.692	7.24		12.692	7.479		12.692	7.594
12.706	7.479		12.706	7.505		12.706	7.698		12.706	7.5
12.721	7.443		12.721	7.589		12.721	7.599		12.721	7.401
12.735	7.531		12.735	7.214		12.735	7.74		12.735	7.781
12.75	7.469		12.75	7.443		12.75	7.344		12.75	7.604
12.764	7.578		12.764	7.37		12.764	7.271		12.764	7.703
12.779	7.536		12.779	7.13		12.779	7.646		12.779	7.396
12.793	7.271		12.793	7.12		12.793	7.865		12.793	7.375
12.808	7.281		12.808	7.271		12.808	7.552		12.808	7.339
12.822	7.359		12.822	7.229		12.822	7.698		12.822	7.724
12.837	7.589		12.837	7.688		12.837	7.552		12.837	7.516
12.851	7.438		12.851	7.193		12.851	7.75		12.851	7.547
12.866	7.443		12.866	7.5		12.866	7.557		12.866	7.276
12.88	7.177		12.88	7.271		12.88	7.349		12.88	7.245
12.895	7.651		12.895	7.203		12.895	7.536		12.895	7.479
12.909	7.104		12.909	7.37		12.909	7.589		12.909	7.62
12.923	7.25		12.923	7.516		12.923	7.776		12.923	7.62
12.938	7.406		12.938	7.219		12.938	7.609		12.938	7.75
12.952	7.151		12.952	7.359		12.952	7.37		12.952	7.755
12.967	7.432		12.967	7.901		12.967	7.953		12.967	7.427
12.981	7.63		12.981	7.396		12.981	7.734		12.981	7.875
12.996	7.578		12.996	7.281		12.996	7.641		12.996	7.078
13.01	7.276		13.01	6.984		13.01	7.672		13.01	7.167
13.025	7.458		13.025	7.104		13.025	7.729		13.025	7.495
13.039	7.458		13.039	7.406		13.039	7.474		13.039	7.417
13.054	7.438		13.054	7.344		13.054	8.042		13.054	7.63
13.068	7.87		13.068	7.667		13.068	7.667		13.068	7.594
13.083	7.063		13.083	6.984		13.083	7.521		13.083	7.182
13.097	7.26		13.097	7.245		13.097	7.911		13.097	7.62
13.112	7.438		13.112	7.359		13.112	7.484		13.112	7.25
13.126	7.677		13.126	7.083		13.126	7.984		13.126	7.245
13.141	7.594		13.141	7.604		13.141	7.26		13.141	7.276
13.155	7.177		13.155	7.516		13.155	7.708		13.155	7.474
13.17	7.484		13.17	7.51		13.17	7.87		13.17	7.615
13.184	7.714		13.184	7.755		13.184	7.698		13.184	7.568
13.199	7.51		13.199	7.328		13.199	8.036		13.199	7.661
13.213	7.609		13.213	7.542		13.213	7.818		13.213	7.365
13.228	7.74		13.228	7.083		13.228	7.813		13.228	7.281
13.242	7.375		13.242	7.62		13.242	7.677		13.242	7.547
13.257	7.458		13.257	7.844		13.257	7.349		13.257	7.703
13.271	7.172		13.271	7.682		13.271	7.401		13.271	7.292
13.286	7.536		13.286	7.255		13.286	7.615		13.286	7.589
13.3	7.625		13.3	7.51		13.3	7.813		13.3	7.786
13.315	7.161		13.315	7.266		13.315	7.797		13.315	7.625
13.329	7.422		13.329	6.958		13.329	7.672		13.329	7.594
13.344	7.417		13.344	7.51		13.344	7.797		13.344	7.411
13.358	7.453		13.358	7.448		13.358	7.438		13.358	7.339
13.373	7.865		13.373	7.547		13.373	7.443		13.373	7.177
13.387	7.109		13.387	7.75		13.387	7.583		13.387	7.547
13.402	7.802		13.402	7.609		13.402	7.443		13.402	7.396
13.416	7.901		13.416	7.568		13.416	7.729		13.416	7.708
13.43	7.443		13.43	7.078		13.43	7.807		13.43	7.505
13.445	7.427		13.445	7.625		13.445	7.5		13.445	7.87
13.459	7.698		13.459	7.37		13.459	7.813		13.459	7.615
13.474	7.734		13.474	7.646		13.474	7.625		13.474	7.906
13.488	7.641		13.488	7.49		13.488	7.719		13.488	7.281
13.503	7.604		13.503	7.333		13.503	7.771		13.503	7.391
13.517	7.917		13.517	7.385		13.517	7.474		13.517	7.484
13.532	7.578		13.532	7.271		13.532	7.557		13.532	7.427
13.546	7.49		13.546	7.516		13.546	7.818		13.546	7.453
13.561	7.688		13.561	7.766		13.561	7.859		13.561	7.568
13.575	7.458		13.575	7.615		13.575	7.406		13.575	7.583
13.59	7.526		13.59	7.474		13.59	7.604		13.59	7.854
13.604	7.776		13.604	7.552		13.604	7.359		13.604	7.531
13.619	7.677		13.619	8.036		13.619	7.776		13.619	7.724
13.633	6.75		13.633	7.016		13.633	7.839		13.633	7.495
13.648	7.625		13.648	7.51		13.648	7.745		13.648	7.38
13.662	7.839		13.662	7.703		13.662	7.328		13.662	7.698
13.677	7.693		13.677	7.771		13.677	7.323		13.677	7.318
13.691	7.526		13.691	7.396		13.691	7.641		13.691	7.208
13.706	7.401		13.706	7.286		13.706	7.406		13.706	7.802
13.72	7.411		13.72	7.604		13.72	7.651		13.72	7.62
13.735	7.365		13.735	7.453		13.735	7.677		13.735	7.854
13.749	7.609		13.749	7.391		13.749	7.474		13.749	7.641
13.764	7.854		13.764	7.63		13.764	8.01		13.764	7.703
13.778	8.104		13.778	7.255		13.778	7.901		13.778	7.708
13.793	7.74		13.793	7.234		13.793	7.745		13.793	7.677
13.807	7.708		13.807	7.443		13.807	7.875		13.807	8.286
13.822	7.396		13.822	7.292		13.822	7.427		13.822	7.672
13.836	7.708		13.836	7.255		13.836	7.818		13.836	7.656
13.851	7.536		13.851	7.167		13.851	7.74		13.851	7.797
13.865	7.177		13.865	7.359		13.865	7.583		13.865	7.443
13.88	8.026		13.88	7.682		13.88	7.828		13.88	7.396
13.894	7.609		13.894	7.365		13.894	7.818		13.894	7.453
13.909	7.568		13.909	7.693		13.909	7.469		13.909	7.917
13.923	7.411		13.923	7.62		13.923	7.448		13.923	7.719
13.937	7.458		13.937	7.667		13.937	7.625		13.937	7.563
13.952	7.411		13.952	7.219		13.952	7.641		13.952	7.604
13.966	7.745		13.966	7.266		13.966	7.74		13.966	7.755
13.981	7.911		13.981	8.005		13.981	7.745		13.981	7.781
13.995	7.849		13.995	7.344		13.995	7.552		13.995	7.536
14.01	7.922		14.01	7.469		14.01	7.469		14.01	7.63
14.024	7.776		14.024	7.714		14.024	7.479		14.024	7.823
14.039	7.594		14.039	7.198		14.039	7.693		14.039	7.781
14.053	7.859		14.053	7.859		14.053	7.484		14.053	7.99
14.068	7.917		14.068	7.219		14.068	7.849		14.068	7.495
14.082	7.557		14.082	7.568		14.082	7.922		14.082	7.167
14.097	7.719		14.097	7.49		14.097	7.547		14.097	7.818
14.111	7.62		14.111	7.698		14.111	8.104		14.111	7.875
14.126	8.005		14.126	7.266		14.126	7.938		14.126	7.271
14.14	7.885		14.14	7.458		14.14	8.094		14.14	7.682
14.155	7.464		14.155	7.766		14.155	7.964		14.155	7.547
14.169	8.068		14.169	7.604		14.169	7.521		14.169	7.74
14.184	7.703		14.184	7.5		14.184	8.031		14.184	7.474
14.198	7.984		14.198	7.344		14.198	7.974		14.198	7.729
14.213	7.432		14.213	7.63		14.213	7.958		14.213	8.016
14.227	7.313		14.227	7.469		14.227	7.656		14.227	7.182
14.242	7.729		14.242	7.844		14.242	7.703		14.242	7.594
14.256	7.375		14.256	7.479		14.256	7.896		14.256	7.813
14.271	7.917		14.271	7.927		14.271	7.87		14.271	7.563
14.285	7.76		14.285	7.964		14.285	7.781		14.285	7.661
14.3	7.703		14.3	7.167		14.3	7.688		14.3	8.01
14.314	8.057		14.314	7.422		14.314	8.099		14.314	7.656
14.329	7.495		14.329	7.922		14.329	7.708		14.329	7.563
14.343	7.682		14.343	7.599		14.343	7.615		14.343	7.943
14.358	7.766		14.358	7.625		14.358	7.5		14.358	7.755
14.372	7.995		14.372	7.51		14.372	7.688		14.372	7.583
14.387	7.76		14.387	7.536		14.387	7.818		14.387	7.766
14.401	7.531		14.401	7.536		14.401	7.635		14.401	7.688
14.416	7.932		14.416	7.37		14.416	7.927		14.416	7.708
14.43	7.891		14.43	7.63		14.43	7.667		14.43	7.813
14.445	7.719		14.445	7.714		14.445	7.49		14.445	7.865
14.459	7.911		14.459	8.156		14.459	8.078		14.459	7.578
14.473	7.646		14.473	7.453		14.473	7.781		14.473	7.781
14.488	7.865		14.488	7.786		14.488	7.479		14.488	7.818
14.502	7.542		14.502	7.594		14.502	8.13		14.502	7.625
14.517	7.891		14.517	7.599		14.517	8.151		14.517	7.906
14.531	7.656		14.531	7.771		14.531	7.776		14.531	7.688
14.546	7.516		14.546	7.438		14.546	7.641		14.546	7.792
14.56	7.906		14.56	7.344		14.56	8.063		14.56	7.87
14.575	7.542		14.575	7.875		14.575	7.766		14.575	7.906
14.589	7.484		14.589	7.943		14.589	7.958		14.589	7.375
14.604	7.698		14.604	7.943		14.604	7.708		14.604	7.448
14.618	7.521		14.618	7.714		14.618	7.932		14.618	7.896
14.633	7.719		14.633	7.703		14.633	7.766		14.633	7.698
14.647	7.807		14.647	7.417		14.647	8.125		14.647	7.547
14.662	8.005		14.662	8.167		14.662	7.875		14.662	7.906
14.676	7.406		14.676	7.849		14.676	7.974		14.676	7.25
14.691	7.479		14.691	7.797		14.691	8.146		14.691	7.438
14.705	7.729		14.705	7.552		14.705	8.005		14.705	7.615
14.72	7.807		14.72	7.547		14.72	8.104		14.72	7.328
14.734	7.911		14.734	7.766		14.734	8.297		14.734	7.781
14.749	8.057		14.749	7.573		14.749	7.917		14.749	7.708
14.763	7.943		14.763	7.505		14.763	7.99		14.763	7.563
14.778	8.042		14.778	7.464		14.778	7.745		14.778	7.724
14.792	7.703		14.792	7.661		14.792	7.719		14.792	8.036
14.807	7.792		14.807	7.63		14.807	7.984		14.807	7.781
14.821	7.807		14.821	7.625		14.821	7.745		14.821	7.943
14.836	7.74		14.836	7.672		14.836	8.01		14.836	7.932
14.85	7.682		14.85	7.865		14.85	7.974		14.85	8.078
14.865	8.026		14.865	7.922		14.865	7.688		14.865	7.745
14.879	7.797		14.879	7.656		14.879	7.828		14.879	7.604
14.894	7.563		14.894	8.005		14.894	7.74		14.894	7.458
14.908	7.594		14.908	7.521		14.908	7.599		14.908	7.688
14.923	7.708		14.923	7.813		14.923	8.031		14.923	7.792
14.937	7.948		14.937	7.552		14.937	7.667		14.937	7.641
14.952	7.984		14.952	7.87		14.952	8.104		14.952	7.682
14.966	8.109		14.966	7.958		14.966	7.693		14.966	7.885
14.98	8.005		14.98	7.729		14.98	7.781		14.98	7.932
14.995	8.005		14.995	7.385		14.995	7.349		14.995	7.797
15.009	7.802		15.009	7.542		15.009	7.99		15.009	7.906
15.024	8.005		15.024	7.823		15.024	7.76		15.024	7.87
15.038	7.865		15.038	7.828		15.038	8.266		15.038	7.906
15.053	7.771		15.053	7.958		15.053	8.151		15.053	7.464
15.067	8.057		15.067	7.323		15.067	7.958		15.067	7.984
15.082	7.911		15.082	7.552		15.082	7.911		15.082	7.896
15.096	7.922		15.096	7.927		15.096	8.052		15.096	7.953
15.111	7.99		15.111	7.464		15.111	7.708		15.111	7.802
15.125	8.13		15.125	8.099		15.125	8.141		15.125	7.802
15.14	7.75		15.14	7.896		15.14	8.505		15.14	7.781
15.154	7.849		15.154	7.688		15.154	8.349		15.154	7.672
15.169	7.781		15.169	7.422		15.169	8.344		15.169	7.531
15.183	7.958		15.183	8.135		15.183	8.453		15.183	7.849
15.198	7.656		15.198	7.432		15.198	8.151		15.198	7.76
15.212	8.068		15.212	7.443		15.212	7.974		15.212	7.547
15.227	7.875		15.227	8.234		15.227	8.073		15.227	7.854
15.241	8.042		15.241	7.745		15.241	8.276		15.241	7.719
15.256	7.76		15.256	7.391		15.256	8.005		15.256	7.859
15.27	7.667		15.27	7.953		15.27	7.958		15.27	7.99
15.285	7.802		15.285	7.667		15.285	8.245		15.285	8.151
15.299	7.786		15.299	7.672		15.299	7.932		15.299	7.484
15.314	8.016		15.314	7.786		15.314	7.88		15.314	8.026
15.328	7.906		15.328	8.276		15.328	8.083		15.328	8.021
15.343	7.786		15.343	7.484		15.343	8.094		15.343	7.813
15.357	8.094		15.357	7.688		15.357	7.839		15.357	7.656
15.372	8.25		15.372	7.323		15.372	7.849		15.372	8.214
15.386	8.073		15.386	7.505		15.386	7.693		15.386	7.995
15.401	8.036		15.401	7.635		15.401	7.938		15.401	7.875
15.415	8.068		15.415	7.495		15.415	8.427		15.415	8.042
15.43	8.115		15.43	7.599		15.43	8.313		15.43	7.87
15.444	8.109		15.444	7.771		15.444	8.313		15.444	7.885
15.459	8.031		15.459	7.802		15.459	7.938		15.459	7.922
15.473	7.766		15.473	7.714		15.473	7.875		15.473	7.771
15.487	8.078		15.487	7.896		15.487	7.896		15.487	7.453
15.502	8.125		15.502	7.974		15.502	8.297		15.502	8.302
15.516	7.807		15.516	7.359		15.516	8.339		15.516	7.458
15.531	7.594		15.531	7.542		15.531	8.005		15.531	8.12
15.545	7.75		15.545	8.099		15.545	8.094		15.545	7.844
15.56	7.516		15.56	7.75		15.56	8.552		15.56	7.938
15.574	7.859		15.574	7.854		15.574	7.745		15.574	8.021
15.589	7.865		15.589	7.953		15.589	8.203		15.589	7.969
15.603	8.089		15.603	7.906		15.603	8.271		15.603	7.635
15.618	7.771		15.618	7.74		15.618	7.656		15.618	7.901
15.632	8.146		15.632	7.688		15.632	7.995		15.632	7.667
15.647	7.865		15.647	7.599		15.647	7.854		15.647	7.844
15.661	7.792		15.661	7.88		15.661	8.193		15.661	7.76
15.676	7.281		15.676	8.146		15.676	8.109		15.676	8.26
15.69	7.516		15.69	7.885		15.69	8.292		15.69	7.755
15.705	8.583		15.705	7.979		15.705	7.641		15.705	8.26
15.719	7.802		15.719	7.88		15.719	7.885		15.719	7.958
15.734	8.042		15.734	7.854		15.734	8.479		15.734	8.047
15.748	8.182		15.748	7.813		15.748	8.313		15.748	7.771
15.763	7.813		15.763	7.604		15.763	7.76		15.763	7.667
15.777	8.099		15.777	7.833		15.777	8.266		15.777	7.641
15.792	8.125		15.792	7.625		15.792	8.031		15.792	8.12
15.806	8.156		15.806	7.865		15.806	8.109		15.806	7.839
15.821	8.193		15.821	8.068		15.821	7.792		15.821	7.849
15.835	8.104		15.835	7.651		15.835	8.302		15.835	7.896
15.85	8.151		15.85	7.755		15.85	8.057		15.85	8.13
15.864	7.969		15.864	7.839		15.864	8.307		15.864	7.87
15.879	8		15.879	7.786		15.879	8.26		15.879	7.813
15.893	7.802		15.893	7.724		15.893	7.974		15.893	8.172
15.908	7.703		15.908	8.031		15.908	8.255		15.908	7.948
15.922	8.188		15.922	7.974		15.922	7.964		15.922	7.833
15.937	7.979		15.937	7.708		15.937	7.932		15.937	7.781
15.951	7.943		15.951	7.531		15.951	8.255		15.951	7.87
15.966	7.708		15.966	7.828		15.966	8.057		15.966	8.339
15.98	8.411		15.98	7.786		15.98	8.078		15.98	8.026
15.995	8.349		15.995	7.891		15.995	8.115		15.995	7.87
16.009	8.115		16.009	8.401		16.009	8.01		16.009	8.005
16.023	8.047		16.023	8.26		16.023	8.167		16.023	7.823
16.038	8.109		16.038	7.891		16.038	8.01		16.038	8.01
16.052	7.974		16.052	7.823		16.052	8.458		16.052	7.802
16.067	8.094		16.067	8.109		16.067	8.276		16.067	8.063
16.081	7.906		16.081	7.927		16.081	8.422		16.081	8.208
16.096	7.896		16.096	8.031		16.096	8.292		16.096	7.849
16.11	7.74		16.11	7.766		16.11	8.031		16.11	7.792
16.125	8.104		16.125	7.917		16.125	7.823		16.125	7.771
16.139	8.354		16.139	7.771		16.139	7.911		16.139	8.063
16.154	8.193		16.154	8.063		16.154	8.161		16.154	7.953
16.168	8.172		16.168	7.917		16.168	8.281		16.168	7.802
16.183	8.193		16.183	8.026		16.183	7.802		16.183	8.083
16.197	8.313		16.197	7.703		16.197	8.292		16.197	7.927
16.212	8.307		16.212	7.891		16.212	8.25		16.212	8.052
16.226	8.188		16.226	7.927		16.226	8.156		16.226	7.563
16.241	7.828		16.241	7.635		16.241	8.24		16.241	8.271
16.255	8.292		16.255	7.729		16.255	8.344		16.255	7.901
16.27	8.224		16.27	7.625		16.27	8.229		16.27	7.938
16.284	8.516		16.284	8.042		16.284	7.927		16.284	8.203
16.299	7.958		16.299	8.161		16.299	8.755		16.299	7.953
16.313	8.313		16.313	7.745		16.313	8.026		16.313	8.01
16.328	8.036		16.328	8.026		16.328	8.49		16.328	7.677
16.342	7.854		16.342	8.115		16.342	8.557		16.342	7.542
16.357	8.141		16.357	7.927		16.357	7.906		16.357	7.698
16.371	8.13		16.371	7.833		16.371	8.255		16.371	8.026
16.386	8.51		16.386	7.625		16.386	8.24		16.386	8.302
16.4	8.276		16.4	7.938		16.4	8.401		16.4	7.885
16.415	8.052		16.415	8.188		16.415	8.359		16.415	8.089
16.429	8.406		16.429	7.839		16.429	7.958		16.429	8.073
16.444	8		16.444	7.839		16.444	8.214		16.444	7.885
16.458	8.109		16.458	7.729		16.458	8.682		16.458	7.948
16.473	8.172		16.473	7.729		16.473	8.531		16.473	8.146
16.487	8.115		16.487	7.911		16.487	8.271		16.487	8.115
16.502	8.146		16.502	7.797		16.502	7.865		16.502	7.932
16.516	8.266		16.516	8.047		16.516	8.24		16.516	8.115
16.53	8.167		16.53	8.078		16.53	8.161		16.53	7.771
16.545	8.073		16.545	7.807		16.545	8.37		16.545	7.885
16.559	8.229		16.559	8.01		16.559	8.24		16.559	8.109
16.574	8.229		16.574	7.974		16.574	8.141		16.574	8.375
16.588	8.375		16.588	7.729		16.588	7.917		16.588	8.047
16.603	8.214		16.603	7.719		16.603	8.333		16.603	8.219
16.617	7.943		16.617	8.104		16.617	8.151		16.617	8.156
16.632	8.047		16.632	8.016		16.632	8.151		16.632	8.026
16.646	8.688		16.646	8.146		16.646	8.479		16.646	8.146
16.661	8.146		16.661	7.813		16.661	8.281		16.661	7.885
16.675	8.276		16.675	7.849		16.675	8.083		16.675	7.974
16.69	8.339		16.69	8.151		16.69	8.292		16.69	8.25
16.704	8.083		16.704	8.38		16.704	8.167		16.704	8.083
16.719	7.948		16.719	7.505		16.719	8.135		16.719	8.146
16.733	8.089		16.733	7.682		16.733	8.349		16.733	7.854
16.748	8.057		16.748	8.083		16.748	8.125		16.748	8.068
16.762	8.359		16.762	7.776		16.762	8.005		16.762	7.802
16.777	7.948		16.777	8.688		16.777	8.651		16.777	8.198
16.791	8.224		16.791	8.208		16.791	8.271		16.791	8.141
16.806	8.469		16.806	8.188		16.806	8.229		16.806	8.193
16.82	8.161		16.82	7.802		16.82	8.167		16.82	8.37
16.835	7.969		16.835	7.677		16.835	8.203		16.835	8.323
16.849	8.641		16.849	8.281		16.849	8.333		16.849	8.427
16.864	8.135		16.864	7.698		16.864	8.438		16.864	8.115
16.878	8.458		16.878	8.094		16.878	8.505		16.878	8.016
16.893	8.365		16.893	8.052		16.893	8.193		16.893	8.021
16.907	8.557		16.907	7.854		16.907	8.031		16.907	8.172
16.922	8.422		16.922	8.229		16.922	8.536		16.922	7.88
16.936	8.276		16.936	7.958		16.936	8.432		16.936	8.25
16.951	8.432		16.951	8.156		16.951	8.474		16.951	8.38
16.965	8.385		16.965	7.979		16.965	8.37		16.965	8.073
16.98	8.443		16.98	8.349		16.98	8.354		16.98	7.823
16.994	8.49		16.994	7.88		16.994	8.563		16.994	8.089
17.009	8.266		17.009	7.745		17.009	8.083		17.009	7.885
17.023	8.302		17.023	8.401		17.023	8.682		17.023	7.88
17.037	8.38		17.037	8.172		17.037	8.016		17.037	8.172
17.052	8.026		17.052	8.292		17.052	8.51		17.052	8.146
17.066	8.297		17.066	8.161		17.066	8.26		17.066	8.125
17.081	8.406		17.081	8.276		17.081	8.328		17.081	8.151
17.095	8.411		17.095	8.448		17.095	8.344		17.095	8.042
17.11	8.115		17.11	7.854		17.11	8.594		17.11	8.318
17.124	8.479		17.124	7.818		17.124	8.375		17.124	8.109
17.139	8.479		17.139	8.146		17.139	8.359		17.139	7.781
17.153	7.953		17.153	8.344		17.153	8.615		17.153	8.24
17.168	8.141		17.168	8.125		17.168	8.458		17.168	8.344
17.182	8.286		17.182	8.156		17.182	8.328		17.182	8.099
17.197	8.302		17.197	8.146		17.197	8.573		17.197	7.995
17.211	8.339		17.211	8.573		17.211	8.75		17.211	8.151
17.226	8.667		17.226	7.943		17.226	8.63		17.226	8.62
17.24	8.51		17.24	8.193		17.24	8.094		17.24	8.292
17.255	8.219		17.255	8.068		17.255	8.307		17.255	8.115
17.269	8.396		17.269	7.766		17.269	8.438		17.269	8.219
17.284	8.568		17.284	8.026		17.284	8.172		17.284	8.146
17.298	8.818		17.298	8.208		17.298	8.38		17.298	8.443
17.313	8.224		17.313	8.292		17.313	8.51		17.313	8.156
17.327	8.443		17.327	8.063		17.327	8.833		17.327	7.906
17.342	8.224		17.342	8.51		17.342	8.568		17.342	7.984
17.356	8.427		17.356	8.182		17.356	8.396		17.356	8.354
17.371	7.984		17.371	7.99		17.371	8.583		17.371	8.109
17.385	8.313		17.385	8.203		17.385	8.766		17.385	8.443
17.4	8.411		17.4	8.464		17.4	8.63		17.4	8.318
17.414	8.49		17.414	8.021		17.414	8.698		17.414	8.417
17.429	8.625		17.429	7.948		17.429	8.776		17.429	8.531
17.443	8.422		17.443	8.385		17.443	8.151		17.443	8.099
17.458	8.604		17.458	8.26		17.458	8.568		17.458	8.255
17.472	8.943		17.472	8.281		17.472	8.547		17.472	8.13
17.487	8.724		17.487	7.88		17.487	8.573		17.487	8.516
17.501	8.776		17.501	8.552		17.501	8.854		17.501	8.5
17.516	8.276		17.516	8.313		17.516	8.516		17.516	8.25
17.53	8.672		17.53	8.13		17.53	8.354		17.53	7.896
17.545	8.625		17.545	7.922		17.545	8.818		17.545	8.099
17.559	8.464		17.559	7.865		17.559	8.875		17.559	8.469
17.573	8.552		17.573	8.208		17.573	8.729		17.573	8.245
17.588	8.49		17.588	7.932		17.588	8.589		17.588	8.474
17.602	8.375		17.602	8		17.602	8.557		17.602	8.573
17.617	8.406		17.617	8.016		17.617	8.427		17.617	8.375
17.631	8.724		17.631	8.453		17.631	9.224		17.631	8.354
17.646	8.609		17.646	8.193		17.646	8.682		17.646	8.094
17.66	8.417		17.66	8.229		17.66	8.839		17.66	8.318
17.675	8.5		17.675	8.094		17.675	8.656		17.675	8.208
17.689	8.625		17.689	8.354		17.689	8.255		17.689	8.203
17.704	8.245		17.704	8.245		17.704	8.557		17.704	8.083
17.718	8.385		17.718	8.24		17.718	8.594		17.718	8.406
17.733	8.714		17.733	8.224		17.733	8.911		17.733	8.057
17.747	8.635		17.747	8.286		17.747	8.693		17.747	8.479
17.762	8.943		17.762	8.083		17.762	9.12		17.762	8.427
17.776	8.859		17.776	8.115		17.776	8.911		17.776	8.427
17.791	8.74		17.791	8.911		17.791	8.849		17.791	8.661
17.805	8.307		17.805	8.344		17.805	8.651		17.805	8.448
17.82	8.547		17.82	8.042		17.82	8.693		17.82	8.25
17.834	8.792		17.834	8.13		17.834	8.646		17.834	8.177
17.849	8.557		17.849	8.375		17.849	8.568		17.849	8.167
17.863	8.479		17.863	8.224		17.863	9.036		17.863	8.37
17.878	8.542		17.878	8.146		17.878	8.781		17.878	8.594
17.892	8.833		17.892	8.635		17.892	8.469		17.892	8.448
17.907	8.635		17.907	8.396		17.907	9.005		17.907	8.151
17.921	9.13		17.921	8.078		17.921	9.13		17.921	8.385
17.936	8.583		17.936	8.651		17.936	9.078		17.936	8.359
17.95	8.964		17.95	8.354		17.95	8.578		17.95	8.854
17.965	8.682		17.965	8.51		17.965	8.682		17.965	8.182
17.979	8.802		17.979	8.401		17.979	8.932		17.979	8.073
17.994	8.922		17.994	8.271		17.994	8.776		17.994	8.682
18.008	8.422		18.008	8.448		18.008	8.896		18.008	8.641
18.023	8.667		18.023	8.339		18.023	8.615		18.023	8.302
18.037	8.776		18.037	8.318		18.037	8.448		18.037	8.469
18.052	8.896		18.052	8.26		18.052	8.938		18.052	8.557
18.066	8.578		18.066	8.573		18.066	8.516		18.066	8.25
18.08	8.531		18.08	7.891		18.08	8.896		18.08	8.594
18.095	8.516		18.095	8.052		18.095	9.292		18.095	8.156
18.109	8.568		18.109	8.25		18.109	8.563		18.109	8.755
18.124	8.323		18.124	8.214		18.124	8.661		18.124	8.26
18.138	8.75		18.138	8.328		18.138	8.708		18.138	8.656
18.153	8.63		18.153	8.411		18.153	8.943		18.153	8.672
18.167	8.932		18.167	8.208		18.167	8.552		18.167	8.255
18.182	8.391		18.182	8.167		18.182	9.021		18.182	8.625
18.196	8.932		18.196	8.24		18.196	8.745		18.196	8.453
18.211	8.63		18.211	8.271		18.211	8.932		18.211	8.693
18.225	8.583		18.225	8.599		18.225	8.99		18.225	8.693
18.24	9.141		18.24	8.443		18.24	8.891		18.24	8.286
18.254	8.995		18.254	8.693		18.254	8.932		18.254	8.693
18.269	8.63		18.269	8.302		18.269	8.563		18.269	8.25
18.283	8.958		18.283	8.51		18.283	9.203		18.283	8.896
18.298	9.005		18.298	8.177		18.298	8.885		18.298	8.396
18.312	8.547		18.312	8.604		18.312	9.063		18.312	8.766
18.327	8.813		18.327	8.693		18.327	8.734		18.327	8.448
18.341	8.656		18.341	8.198		18.341	9.042		18.341	8.292
18.356	8.896		18.356	8.417		18.356	8.375		18.356	8.063
18.37	8.917		18.37	8.453		18.37	8.969		18.37	8.359
18.385	9.016		18.385	8.51		18.385	9.203		18.385	8.693
18.399	8.714		18.399	8.438		18.399	9.078		18.399	8.406
18.414	8.891		18.414	8.474		18.414	9.151		18.414	8.37
18.428	8.854		18.428	8.307		18.428	9.219		18.428	8.401
18.443	9.198		18.443	8.313		18.443	9.427		18.443	8.578
18.457	8.714		18.457	8.182		18.457	8.797		18.457	8.641
18.472	9.016		18.472	8.516		18.472	9.229		18.472	8.458
18.486	9.156		18.486	8.615		18.486	9.24		18.486	8.542
18.501	8.729		18.501	8.151		18.501	8.813		18.501	8.87
18.515	8.87		18.515	8.24		18.515	9		18.515	8.568
18.53	9.448		18.53	8.88		18.53	9.281		18.53	8.536
18.544	8.818		18.544	8.599		18.544	8.609		18.544	8.641
18.559	8.818		18.559	7.88		18.559	9.198		18.559	8.615
18.573	9.219		18.573	8.563		18.573	8.979		18.573	8.797
18.587	8.927		18.587	8.698		18.587	8.865		18.587	8.37
18.602	9		18.602	8.422		18.602	8.875		18.602	8.708
18.616	8.802		18.616	8.391		18.616	8.823		18.616	8.734
18.631	8.896		18.631	8.469		18.631	9.313		18.631	8.74
18.645	9.156		18.645	8.38		18.645	9.214		18.645	8.234
18.66	8.698		18.66	8.74		18.66	9.099		18.66	8.833
18.674	8.484		18.674	8.51		18.674	9.219		18.674	8.656
18.689	9.083		18.689	8.719		18.689	9.016		18.689	8.464
18.703	9.344		18.703	8.458		18.703	9.125		18.703	8.516
18.718	8.875		18.718	8.198		18.718	8.958		18.718	8.354
18.732	9.005		18.732	8.729		18.732	9.193		18.732	8.453
18.747	9.01		18.747	8.589		18.747	8.724		18.747	8.844
18.761	9.224		18.761	8.313		18.761	9.698		18.761	8.406
18.776	8.807		18.776	8.49		18.776	9.25		18.776	8.745
18.79	8.74		18.79	8.583		18.79	8.974		18.79	8.563
18.805	8.859		18.805	8.516		18.805	9.333		18.805	8.953
18.819	9.328		18.819	8.901		18.819	8.953		18.819	8.708
18.834	9.526		18.834	8.427		18.834	9.063		18.834	8.594
18.848	9.307		18.848	8.833		18.848	9.099		18.848	8.526
18.863	8.969		18.863	8.818		18.863	9.276		18.863	8.833
18.877	8.891		18.877	8.859		18.877	9.307		18.877	8.74
18.892	8.969		18.892	8.797		18.892	8.896		18.892	8.469
18.906	9.271		18.906	8.391		18.906	9.073		18.906	8.745
18.921	9.13		18.921	8.51		18.921	9.417		18.921	8.984
18.935	9.089		18.935	8.422		18.935	9.208		18.935	8.568
18.95	9.521		18.95	8.552		18.95	9.401		18.95	9.036
18.964	9.219		18.964	8.37		18.964	9.188		18.964	9
18.979	9.083		18.979	8.818		18.979	9.271		18.979	8.62
18.993	9.12		18.993	8.651		18.993	9.464		18.993	8.891
19.008	9.552		19.008	8.75		19.008	9.521		19.008	9.099
19.022	9.328		19.022	8.609		19.022	9.672		19.022	8.833
19.037	9.411		19.037	8.755		19.037	9.286		19.037	8.448
19.051	9.109		19.051	8.813		19.051	9.286		19.051	8.891
19.066	9.078		19.066	8.797		19.066	9.979		19.066	8.786
19.08	8.953		19.08	8.536		19.08	9.068		19.08	8.875
19.095	8.938		19.095	8.599		19.095	9.578		19.095	8.641
19.109	9.349		19.109	8.911		19.109	9.083		19.109	8.76
19.123	9.391		19.123	8.693		19.123	9.714		19.123	8.667
19.138	9.63		19.138	8.599		19.138	9.396		19.138	8.953
19.152	9.531		19.152	9.188		19.152	8.88		19.152	8.911
19.167	9.552		19.167	8.5		19.167	9.427		19.167	8.984
19.181	9.026		19.181	8.745		19.181	9.141		19.181	8.859
19.196	9.646		19.196	8.75		19.196	9.078		19.196	8.698
19.21	9.792		19.21	8.859		19.21	9.542		19.21	8.745
19.225	9.047		19.225	9.083		19.225	9.573		19.225	9.073
19.239	9.641		19.239	8.953		19.239	9.625		19.239	9.255
19.254	9.313		19.254	8.802		19.254	9.344		19.254	8.448
19.268	9.083		19.268	9.125		19.268	9.339		19.268	8.818
19.283	9.385		19.283	8.964		19.283	9.458		19.283	8.792
19.297	9.26		19.297	8.969		19.297	9.344		19.297	8.661
19.312	9.391		19.312	8.891		19.312	9.182		19.312	8.625
19.326	9.651		19.326	9.328		19.326	9.651		19.326	8.719
19.341	9.411		19.341	8.688		19.341	10.057		19.341	8.719
19.355	9.349		19.355	8.682		19.355	9.531		19.355	9
19.37	9.62		19.37	8.75		19.37	9.245		19.37	9.109
19.384	9.339		19.384	9.193		19.384	9.609		19.384	8.958
19.399	9.313		19.399	8.766		19.399	9.474		19.399	9.177
19.413	9.214		19.413	8.797		19.413	9.484		19.413	8.797
19.428	9.521		19.428	8.786		19.428	9.661		19.428	8.984
19.442	9.297		19.442	8.938		19.442	9.62		19.442	9.177
19.457	9.87		19.457	8.682		19.457	9.547		19.457	9.172
19.471	9.318		19.471	8.531		19.471	9.688		19.471	8.896
19.486	9.568		19.486	9.245		19.486	9.708		19.486	9.089
19.5	9.594		19.5	8.354		19.5	9.573		19.5	9.344
19.515	9.552		19.515	8.938		19.515	9.328		19.515	9.26
19.529	9.714		19.529	9.182		19.529	9.62		19.529	9.328
19.544	9.344		19.544	9.099		19.544	9.729		19.544	9.464
19.558	9.568		19.558	8.922		19.558	9.495		19.558	8.802
19.573	9.219		19.573	8.693		19.573	9.604		19.573	9.031
19.587	9.38		19.587	9.047		19.587	9.427		19.587	9.047
19.602	9.073		19.602	9.036		19.602	9.583		19.602	9.354
19.616	9.172		19.616	9.021		19.616	10.469		19.616	9.391
19.63	9.922		19.63	8.839		19.63	9.714		19.63	9.109
19.645	9.911		19.645	8.844		19.645	9.594		19.645	9.62
19.659	9.63		19.659	9.188		19.659	9.5		19.659	9.141
19.674	9.792		19.674	9.281		19.674	9.693		19.674	9.573
19.688	9.755		19.688	9.01		19.688	9.792		19.688	9.036
19.703	9.542		19.703	8.792		19.703	10.089		19.703	9.281
19.717	9.708		19.717	9.328		19.717	9.417		19.717	9.578
19.732	9.88		19.732	9.01		19.732	9.901		19.732	9.198
19.746	9.906		19.746	9.109		19.746	9.734		19.746	9.464
19.761	9.714		19.761	9.01		19.761	9.521		19.761	8.958
19.775	9.484		19.775	9.224		19.775	9.589		19.775	9.375
19.79	9.807		19.79	9.057		19.79	9.677		19.79	9.391
19.804	9.813		19.804	9.151		19.804	10.016		19.804	9.292
19.819	9.526		19.819	9.234		19.819	9.911		19.819	9.083
19.833	10		19.833	8.849		19.833	9.953		19.833	9.391
19.848	9.766		19.848	8.891		19.848	10.057		19.848	9.042
19.862	10.177		19.862	9.094		19.862	10.068		19.862	9.604
19.877	9.802		19.877	9.203		19.877	9.854		19.877	9.349
19.891	9.932		19.891	9.401		19.891	10.354		19.891	9.672
19.906	9.745		19.906	9.13		19.906	10.276		19.906	9.438
19.92	10.073		19.92	9.24		19.92	10.068		19.92	9.75
19.935	9.885		19.935	9.297		19.935	9.958		19.935	9.271
19.949	10.109		19.949	9.37		19.949	9.943		19.949	9.578
19.964	9.865		19.964	9.234		19.964	9.901		19.964	9.458
19.978	9.693		19.978	9.208		19.978	10.057		19.978	9.552
19.993	10.01		19.993	9.021		19.993	9.87		19.993	9.495
20.007	10.042		20.007	9.599		20.007	9.797		20.007	9.26
20.022	9.865		20.022	9.313		20.022	10.453		20.022	9.161
20.036	10.229		20.036	9.37		20.036	9.854		20.036	9.547
20.051	10.427		20.051	9.302		20.051	10.417		20.051	9.594
20.065	9.922		20.065	9.031		20.065	10.229		20.065	9.453
20.08	10.38		20.08	9.349		20.08	10.12		20.08	9.542
20.094	9.953		20.094	9.521		20.094	9.938		20.094	9.672
20.109	9.969		20.109	9.052		20.109	10.151		20.109	9.458
20.123	10.484		20.123	9.219		20.123	10.099		20.123	9.328
20.137	10.146		20.137	9.224		20.137	10.427		20.137	9.724
20.152	10.078		20.152	9.74		20.152	10.182		20.152	9.281
20.166	9.818		20.166	9.375		20.166	10.313		20.166	9.625
20.181	10.188		20.181	9.161		20.181	10.026		20.181	9.646
20.195	10.464		20.195	9.286		20.195	9.88		20.195	8.943
20.21	10.198		20.21	9.375		20.21	10.104		20.21	9.188
20.224	10.057		20.224	9.057		20.224	10.078		20.224	9.698
20.239	10.193		20.239	9.182		20.239	9.974		20.239	9.63
20.253	9.682		20.253	9.938		20.253	10.052		20.253	9.979
20.268	10.474		20.268	9.656		20.268	10.49		20.268	9.682
20.282	10.328		20.282	9.505		20.282	9.948		20.282	8.953
20.297	10.214		20.297	9.198		20.297	10.589		20.297	9.781
20.311	10.219		20.311	9.313		20.311	9.62		20.311	9.646
20.326	10.099		20.326	9.474		20.326	10.547		20.326	9.802
20.34	9.885		20.34	9.417		20.34	9.833		20.34	9.74
20.355	10.432		20.355	9.474		20.355	10.182		20.355	9.13
20.369	10.604		20.369	9.63		20.369	10.464		20.369	9.427
20.384	10.448		20.384	9.229		20.384	9.953		20.384	9.849
20.398	10.052		20.398	9.651		20.398	10.146		20.398	9.589
20.413	10.203		20.413	8.755		20.413	10.109		20.413	9.75
20.427	10.276		20.427	9.302		20.427	10.042		20.427	9.719
20.442	10.552		20.442	9.427		20.442	10.453		20.442	9.37
20.456	10.214		20.456	9.5		20.456	10.057		20.456	9.354
20.471	10.104		20.471	9.589		20.471	10.229		20.471	9.443
20.485	10.344		20.485	9.849		20.485	9.844		20.485	9.484
20.5	10.339		20.5	9.094		20.5	10.281		20.5	9.625
20.514	10.135		20.514	9.448		20.514	10.531		20.514	9.411
20.529	10.302		20.529	9.422		20.529	10.016		20.529	9.646
20.543	10.313		20.543	9.115		20.543	10.484		20.543	9.859
20.558	11.068		20.558	9.536		20.558	10.448		20.558	9.51
20.572	10.839		20.572	10.177		20.572	10.385		20.572	9.771
20.587	10.443		20.587	9.75		20.587	10.234		20.587	9.542
20.601	10.661		20.601	9.714		20.601	10.432		20.601	9.578
20.616	10.589		20.616	9.615		20.616	10.406		20.616	9.234
20.63	10.63		20.63	9.547		20.63	10.302		20.63	9.786
20.645	10.203		20.645	9.479		20.645	10.495		20.645	10.016
20.659	10.922		20.659	9.073		20.659	10.375		20.659	10.047
20.673	10.208		20.673	9.365		20.673	10.542		20.673	10.078
20.688	10.599		20.688	9.474		20.688	10.385		20.688	10.516
20.702	10.656		20.702	9.802		20.702	10.427		20.702	9.589
20.717	10.255		20.717	9.583		20.717	10.609		20.717	9.729
20.731	10.656		20.731	9.682		20.731	10.417		20.731	9.818
20.746	10.573		20.746	9.411		20.746	10.536		20.746	9.87
20.76	10.453		20.76	9.552		20.76	10.5		20.76	10.094
20.775	10.604		20.775	9.656		20.775	10.708		20.775	9.979
20.789	10.578		20.789	9.193		20.789	10.661		20.789	9.656
20.804	10.786		20.804	10.224		20.804	10.688		20.804	9.609
20.818	10.245		20.818	9.531		20.818	10.313		20.818	9.484
20.833	10.698		20.833	9.609		20.833	10.573		20.833	9.359
20.847	10.521		20.847	9.495		20.847	10.807		20.847	9.885
20.862	10.724		20.862	9.677		20.862	10.396		20.862	10.078
20.876	10.635		20.876	9.177		20.876	10.776		20.876	9.74
20.891	10.479		20.891	9.667		20.891	10.391		20.891	9.542
20.905	10.823		20.905	9.807		20.905	10.161		20.905	10.141
20.92	10.135		20.92	9.521		20.92	10.573		20.92	10.052
20.934	10.135		20.934	9.625		20.934	11.135		20.934	9.995
20.949	10.396		20.949	9.599		20.949	10.599		20.949	9.854
20.963	10.641		20.963	9.953		20.963	10.172		20.963	10.073
20.978	10.844		20.978	9.516		20.978	10.922		20.978	10.052
20.992	10.615		20.992	9.693		20.992	10.995		20.992	9.854
21.007	10.443		21.007	9.12		21.007	10.604		21.007	10.109
21.021	10.516		21.021	9.646		21.021	10.708		21.021	10.214
21.036	10.448		21.036	10.005		21.036	10.188		21.036	10.068
21.05	10.464		21.05	9.443		21.05	10.693		21.05	9.307
21.065	10.833		21.065	9.792		21.065	10.323		21.065	9.974
21.079	10.313		21.079	9.813		21.079	10.5		21.079	10.151
21.094	11.078		21.094	9.661		21.094	10.464		21.094	9.99
21.108	10.693		21.108	9.354		21.108	10.88		21.108	10.271
21.123	10.667		21.123	9.448		21.123	10.661		21.123	9.766
21.137	10.583		21.137	10.016		21.137	10.74		21.137	9.667
21.152	10.688		21.152	9.188		21.152	10.453		21.152	9.781
21.166	10.807		21.166	9.552		21.166	10.172		21.166	9.547
21.18	10.609		21.18	9.906		21.18	10.672		21.18	9.87
21.195	11.12		21.195	9.818		21.195	10.995		21.195	10.438
21.209	10.75		21.209	9.901		21.209	10.849		21.209	10.318
21.224	10.724		21.224	9.708		21.224	10.328		21.224	10.031
21.238	10.755		21.238	9.417		21.238	10.99		21.238	9.984
21.253	10.688		21.253	9.839		21.253	10.734		21.253	10.083
21.267	10.526		21.267	9.656		21.267	10.443		21.267	9.979
21.282	10.911		21.282	10.031		21.282	10.656		21.282	10.057
21.296	11.078		21.296	9.813		21.296	10.958		21.296	10.016
21.311	10.891		21.311	9.531		21.311	11.188		21.311	10.302
21.325	10.943		21.325	9.786		21.325	10.755		21.325	10.109
21.34	10.953		21.34	9.922		21.34	10.802		21.34	10.74
21.354	10.844		21.354	9.75		21.354	10.927		21.354	9.891
21.369	10.12		21.369	9.813		21.369	10.974		21.369	9.833
21.383	11.328		21.383	9.474		21.383	10.87		21.383	9.911
21.398	10.755		21.398	9.714		21.398	10.979		21.398	9.896
21.412	10.609		21.412	9.865		21.412	10.875		21.412	10.156
21.427	11.057		21.427	9.943		21.427	10.88		21.427	10.089
21.441	10.974		21.441	10.094		21.441	10.521		21.441	9.839
21.456	10.922		21.456	9.599		21.456	10.609		21.456	9.625
21.47	10.917		21.47	9.766		21.47	11.188		21.47	10.047
21.485	11.068		21.485	10.203		21.485	10.391		21.485	9.813
21.499	10.958		21.499	9.849		21.499	10.63		21.499	10.193
21.514	10.448		21.514	9.698		21.514	10.797		21.514	10.068
21.528	10.88		21.528	9.969		21.528	10.604		21.528	9.958
21.543	11.37		21.543	9.995		21.543	10.969		21.543	10.292
21.557	11.005		21.557	9.88		21.557	10.984		21.557	9.875
21.572	10.599		21.572	9.917		21.572	10.995		21.572	10.396
21.586	11.672		21.586	10.25		21.586	11.047		21.586	9.995
21.601	10.896		21.601	10.094		21.601	11.151		21.601	10.036
21.615	10.922		21.615	9.911		21.615	11.255		21.615	10.323
21.63	10.854		21.63	10.172		21.63	10.859		21.63	10.25
21.644	10.948		21.644	9.839		21.644	10.911		21.644	9.823
21.659	11.12		21.659	10.063		21.659	10.516		21.659	10.073
21.673	10.703		21.673	10.005		21.673	11.552		21.673	10.38
21.688	10.458		21.688	10.005		21.688	11.229		21.688	9.859
21.702	10.896		21.702	9.609		21.702	10.542		21.702	10.068
21.716	10.594		21.716	10.089		21.716	11.151		21.716	10.234
21.731	10.74		21.731	9.813		21.731	10.818		21.731	10.016
21.745	10.839		21.745	9.891		21.745	11.349		21.745	10.026
21.76	11.24		21.76	9.901		21.76	10.828		21.76	10.271
21.774	10.984		21.774	10.089		21.774	11.313		21.774	9.969
21.789	10.745		21.789	9.74		21.789	11.26		21.789	9.839
21.803	11.234		21.803	9.656		21.803	10.823		21.803	10.453
21.818	11.292		21.818	10.307		21.818	10.583		21.818	10.208
21.832	11.385		21.832	10.146		21.832	11.401		21.832	9.953
21.847	10.839		21.847	10.208		21.847	11.042		21.847	9.844
21.861	10.958		21.861	9.74		21.861	10.594		21.861	10.641
21.876	10.948		21.876	9.802		21.876	10.911		21.876	10.38
21.89	11.229		21.89	9.708		21.89	11.292		21.89	10.083
21.905	11.271		21.905	9.995		21.905	10.984		21.905	10.135
21.919	11.479		21.919	10.109		21.919	11.172		21.919	10.151
21.934	11.073		21.934	9.776		21.934	10.906		21.934	10.953
21.948	11.422		21.948	10.182		21.948	11.333		21.948	10.307
21.963	11.078		21.963	10.349		21.963	10.839		21.963	10.292
21.977	11.135		21.977	10.255		21.977	11.474		21.977	10.276
21.992	11.13		21.992	9.703		21.992	11.031		21.992	10.396
22.006	11.219		22.006	9.594		22.006	10.974		22.006	10.083
22.021	11.51		22.021	9.849		22.021	10.75		22.021	10.245
22.035	11.359		22.035	10.005		22.035	10.583		22.035	10.474
22.05	10.948		22.05	10.365		22.05	10.724		22.05	9.984
22.064	11.089		22.064	9.974		22.064	11.292		22.064	10.62
22.079	11.521		22.079	10.031		22.079	10.802		22.079	10.646
22.093	10.979		22.093	10.109		22.093	11.036		22.093	10.26
22.108	10.818		22.108	9.703		22.108	11.266		22.108	10.193
22.122	10.938		22.122	9.828		22.122	11.057		22.122	10.286
22.137	10.943		22.137	10.229		22.137	10.99		22.137	10.167
22.151	10.979		22.151	9.833		22.151	11.089		22.151	10.245
22.166	11.359		22.166	9.75		22.166	11.172		22.166	10.875
22.18	10.802		22.18	9.911		22.18	10.583		22.18	9.995
22.195	11.198		22.195	9.578		22.195	11.026		22.195	10.141
22.209	10.807		22.209	10.099		22.209	10.594		22.209	10.474
22.223	11.208		22.223	9.844		22.223	11.005		22.223	10.464
22.238	11.167		22.238	9.776		22.238	10.964		22.238	10.719
22.252	11.307		22.252	9.891		22.252	10.74		22.252	9.938
22.267	11.458		22.267	10.135		22.267	11.354		22.267	10.495
22.281	11.031		22.281	9.849		22.281	11.13		22.281	10.375
22.296	10.927		22.296	10.313		22.296	11.12		22.296	10.125
22.31	10.938		22.31	9.828		22.31	11.057		22.31	10.469
22.325	11.339		22.325	10.052		22.325	11.411		22.325	10.078
22.339	11.208		22.339	9.984		22.339	10.703		22.339	10.172
22.354	11.125		22.354	10.01		22.354	10.995		22.354	10.214
22.368	10.786		22.368	10.005		22.368	11.37		22.368	10.182
22.383	11.443		22.383	10		22.383	11.448		22.383	10.104
22.397	11.26		22.397	9.885		22.397	11.26		22.397	10.453
22.412	11.323		22.412	10.026		22.412	11.26		22.412	10.115
22.426	11.047		22.426	10.245		22.426	11.286		22.426	10.26
22.441	10.865		22.441	9.839		22.441	11.443		22.441	10.516
22.455	11.052		22.455	9.87		22.455	11.385		22.455	10.203
22.47	11.266		22.47	9.958		22.47	11.24		22.47	10.328
22.484	11.354		22.484	9.646		22.484	11.297		22.484	10.552
22.499	11.146		22.499	10.5		22.499	11.255		22.499	10.406
22.513	11.323		22.513	10.109		22.513	11.281		22.513	10.073
22.528	11.271		22.528	10.219		22.528	10.385		22.528	10.172
22.542	11.25		22.542	10.292		22.542	11.01		22.542	10.286
22.557	10.99		22.557	9.922		22.557	10.552		22.557	10.026
22.571	11.172		22.571	10.016		22.571	11.302		22.571	10.052
22.586	10.922		22.586	10.604		22.586	11.234		22.586	10.672
22.6	11.297		22.6	10.198		22.6	10.714		22.6	10.286
22.615	10.844		22.615	10.078		22.615	11.443		22.615	10.234
22.629	11.052		22.629	9.875		22.629	11.161		22.629	10.516
22.644	10.667		22.644	10.104		22.644	11.182		22.644	10.177
22.658	10.781		22.658	10.281		22.658	11.245		22.658	10.443
22.673	11.307		22.673	10.161		22.673	11.297		22.673	10.297
22.687	11.516		22.687	10.104		22.687	11.281		22.687	10.542
22.702	11.901		22.702	10.078		22.702	11.26		22.702	9.87
22.716	10.714		22.716	10.255		22.716	11.516		22.716	10.307
22.73	11.146		22.73	9.776		22.73	10.854		22.73	10.443
22.745	11.844		22.745	10.151		22.745	11.521		22.745	10.266
22.759	11.641		22.759	10.276		22.759	11.229		22.759	10.474
22.774	11.031		22.774	10.13		22.774	11.38		22.774	10.333
22.788	10.854		22.788	10.318		22.788	11.266		22.788	10
22.803	10.958		22.803	9.781		22.803	11.068		22.803	10.344
22.817	11.573		22.817	10.156		22.817	11.656		22.817	9.99
22.832	11.151		22.832	9.964		22.832	11.094		22.832	10.505
22.846	11.359		22.846	10.297		22.846	11.161		22.846	10.411
22.861	11.375		22.861	9.964		22.861	11.365		22.861	10.224
22.875	10.995		22.875	9.677		22.875	11.344		22.875	10.094
22.89	11.37		22.89	9.911		22.89	11.172		22.89	10.557
22.904	11.281		22.904	10.151		22.904	11.411		22.904	10.526
22.919	11.359		22.919	9.651		22.919	11.307		22.919	10.708
22.933	11.292		22.933	9.823		22.933	11.448		22.933	10.417
22.948	11.307		22.948	10.219		22.948	11.13		22.948	10.333
22.962	11.292		22.962	9.651		22.962	11.479		22.962	10.245
22.977	11.297		22.977	10.12		22.977	11.807		22.977	10.146
22.991	11.286		22.991	10.552		22.991	10.849		22.991	10.536
23.006	11.672		23.006	10.161		23.006	11.594		23.006	10.703
23.02	11.089		23.02	9.854		23.02	10.917		23.02	10.604
23.035	11.219		23.035	9.979		23.035	11.047		23.035	10.302
23.049	11.302		23.049	10.078		23.049	11.344		23.049	10.188
23.064	11.26		23.064	10.135		23.064	11.172		23.064	10.578
23.078	11.417		23.078	9.849		23.078	11.141		23.078	10.057
23.093	11.151		23.093	10.188		23.093	11.005		23.093	10.521
23.107	11.172		23.107	10.438		23.107	11.057		23.107	10.266
23.122	11.427		23.122	10.099		23.122	10.906		23.122	9.979
23.136	11.182		23.136	10.313		23.136	11.083		23.136	10.458
23.151	11.104		23.151	9.906		23.151	11.417		23.151	10.526
23.165	11.13		23.165	10.047		23.165	11.302		23.165	10.703
23.18	11.37		23.18	9.776		23.18	11.589		23.18	10.401
23.194	11.161		23.194	10.198		23.194	11.214		23.194	10.526
23.209	11.526		23.209	10.135		23.209	10.854		23.209	10.453
23.223	11.156		23.223	9.505		23.223	11.307		23.223	10.323
23.238	11.099		23.238	10.255		23.238	11.12		23.238	10.307
23.252	11.292		23.252	9.99		23.252	11.219		23.252	10.51
23.266	11.438		23.266	10.063		23.266	11.266		23.266	9.995
23.281	11.026		23.281	9.953		23.281	10.797		23.281	10.438
23.295	10.875		23.295	10.453		23.295	10.969		23.295	10.365
23.31	10.849		23.31	9.714		23.31	10.979		23.31	10.276
23.324	10.927		23.324	10.021		23.324	11.068		23.324	10.115
23.339	11.026		23.339	10.141		23.339	11.01		23.339	10.135
23.353	11.141		23.353	10.01		23.353	11.063		23.353	10.385
23.368	11.505		23.368	9.755		23.368	10.885		23.368	10.26
23.382	10.844		23.382	10.125		23.382	11.203		23.382	10.224
23.397	10.859		23.397	9.609		23.397	11.13		23.397	10.276
23.411	10.849		23.411	9.156		23.411	10.578		23.411	10.156
23.426	11.089		23.426	10.13		23.426	11.323		23.426	10.208
23.44	10.646		23.44	10.083		23.44	10.797		23.44	10.141
23.455	11.161		23.455	9.427		23.455	11.38		23.455	10.214
23.469	10.792		23.469	9.755		23.469	10.797		23.469	10.068
23.484	10.604		23.484	9.969		23.484	11.281		23.484	10.26
23.498	10.906		23.498	10.141		23.498	10.87		23.498	10.578
23.513	10.927		23.513	9.453		23.513	11.406		23.513	10.146
23.527	10.646		23.527	9.646		23.527	11.333		23.527	10.083
23.542	11.021		23.542	9.49		23.542	11.083		23.542	9.776
23.556	10.443		23.556	9.714		23.556	11.281		23.556	9.844
23.571	11.266		23.571	10.13		23.571	11.286		23.571	10.109
23.585	11.042		23.585	10.167		23.585	10.885		23.585	10
23.6	10.974		23.6	9.427		23.6	10.802		23.6	10.141
23.614	11.245		23.614	9.953		23.614	10.609		23.614	9.979
23.629	10.766		23.629	9.88		23.629	11.083		23.629	10.427
23.643	11.135		23.643	9.885		23.643	10.849		23.643	10
23.658	11.167		23.658	9.531		23.658	10.865		23.658	9.885
23.672	10.719		23.672	9.589		23.672	10.896		23.672	9.917
23.687	10.938		23.687	10.219		23.687	11.109		23.687	10.026
23.701	11.323		23.701	9.88		23.701	11.104		23.701	9.964
23.716	10.844		23.716	9.568		23.716	10.911		23.716	10.443
23.73	10.984		23.73	9.948		23.73	11.104		23.73	10.432
23.745	10.927		23.745	9.781		23.745	11.13		23.745	10.188
23.759	10.818		23.759	9.849		23.759	10.844		23.759	10.443
23.773	10.729		23.773	9.885		23.773	11.255		23.773	9.813
23.788	10.771		23.788	10.099		23.788	10.859		23.788	9.943
23.802	10.917		23.802	9.865		23.802	11.021		23.802	10.359
23.817	11.167		23.817	9.891		23.817	11.214		23.817	10.557
23.831	10.896		23.831	9.885		23.831	11.281		23.831	9.698
23.846	10.932		23.846	9.797		23.846	11.042		23.846	10.057
23.86	10.677		23.86	9.771		23.86	10.786		23.86	9.771
23.875	11.167		23.875	9.682		23.875	11.37		23.875	9.833
23.889	10.661		23.889	9.589		23.889	11.042		23.889	10.281
23.904	10.453		23.904	9.474		23.904	10.292		23.904	9.552
23.918	10.885		23.918	9.682		23.918	10.781		23.918	10.104
23.933	11		23.933	9.729		23.933	10.901		23.933	9.932
23.947	10.75		23.947	9.359		23.947	10.74		23.947	9.615
23.962	10.849		23.962	10.177		23.962	10.651		23.962	9.885
23.976	10.578		23.976	9.958		23.976	10.891		23.976	9.948
23.991	10.62		23.991	9.839		23.991	10.943		23.991	9.974
24.005	10.422		24.005	9.964		24.005	10.635		24.005	10.068
24.02	10.651		24.02	9.828		24.02	10.74		24.02	9.755
24.034	10.573		24.034	9.432		24.034	10.844		24.034	10.094
24.049	10.479		24.049	9.417		24.049	10.932		24.049	9.745
24.063	11.047		24.063	9.682		24.063	10.682		24.063	9.818
24.078	10.521		24.078	9.87		24.078	10.688		24.078	9.776
24.092	10.792		24.092	9.375		24.092	11.135		24.092	9.839
24.107	10.682		24.107	9.568		24.107	10.953		24.107	9.526
24.121	10.766		24.121	9.682		24.121	10.417		24.121	9.828
24.136	10.354		24.136	9.557		24.136	10.427		24.136	10.026
24.15	10.885		24.15	9.484		24.15	10.755		24.15	9.469
24.165	10.828		24.165	9.521		24.165	10.542		24.165	10.047
24.179	10.651		24.179	9.724		24.179	10.693		24.179	10.036
24.194	10.573		24.194	9.656		24.194	10.651		24.194	10.099
24.208	10.818		24.208	9.568		24.208	10.672		24.208	9.594
24.223	10.813		24.223	9.682		24.223	10.339		24.223	9.859
24.237	11.01		24.237	9.693		24.237	10.536		24.237	9.708
24.252	11.141		24.252	9.745		24.252	10.307		24.252	9.745
24.266	10.354		24.266	9.563		24.266	10.563		24.266	9.698
24.28	10.417		24.28	9.297		24.28	10.646		24.28	9.833
24.295	10.333		24.295	9.375		24.295	10.427		24.295	10.01
24.309	10.406		24.309	9.458		24.309	10.026		24.309	9.724
24.324	10.583		24.324	9.771		24.324	10.479		24.324	9.583
24.338	10.865		24.338	9.568		24.338	10.974		24.338	10.51
24.353	10.635		24.353	9.609		24.353	9.802		24.353	10.365
24.367	10.521		24.367	9.521		24.367	10.422		24.367	9.672
24.382	10.375		24.382	9.234		24.382	10.698		24.382	9.849
24.396	10.719		24.396	9.615		24.396	10.943		24.396	10
24.411	10.333		24.411	9.297		24.411	10.578		24.411	9.578
24.425	10.479		24.425	9.833		24.425	10.51		24.425	9.484
24.44	10.667		24.44	9.448		24.44	10.422		24.44	9.609
24.454	10.224		24.454	9.464		24.454	9.797		24.454	9.359
24.469	10.068		24.469	9.568		24.469	10.078		24.469	9.719
24.483	10.536		24.483	9.203		24.483	10.719		24.483	9.703
24.498	10.323		24.498	9.484		24.498	10.448		24.498	9.536
24.512	10.484		24.512	9.495		24.512	10.74		24.512	9.495
24.527	10.349		24.527	9.729		24.527	10.339		24.527	9.438
24.541	10.38		24.541	9.693		24.541	9.922		24.541	9.755
24.556	10.224		24.556	9.354		24.556	9.927		24.556	9.521
24.57	10.026		24.57	9.146		24.57	10.365		24.57	9.443
24.585	10.615		24.585	9.083		24.585	9.984		24.585	9.62
24.599	10.224		24.599	9.359		24.599	10.255		24.599	9.495
24.614	10.047		24.614	9.547		24.614	10.37		24.614	9.646
24.628	10.354		24.628	9.396		24.628	10.453		24.628	9.807
24.643	10.375		24.643	9.042		24.643	10.547		24.643	9.776
24.657	10.385		24.657	9.417		24.657	10.297		24.657	9.802
24.672	10.359		24.672	9.333		24.672	10.453		24.672	9.531
24.686	10.156		24.686	9.323		24.686	10.516		24.686	9.698
24.701	10.104		24.701	9.161		24.701	10.609		24.701	9.49
24.715	10.099		24.715	8.964		24.715	10.156		24.715	9.536
24.73	10.234		24.73	9.5		24.73	10.375		24.73	9.776
24.744	10.203		24.744	9.818		24.744	10.073		24.744	9.281
24.759	10.38		24.759	9.49		24.759	10.38		24.759	9.5
24.773	10.719		24.773	8.917		24.773	10.073		24.773	9.432
24.788	10.13		24.788	8.911		24.788	10.667		24.788	9.672
24.802	9.969		24.802	9.021		24.802	10.365		24.802	9.625
24.816	10.365		24.816	9.151		24.816	10.281		24.816	9.38
24.831	10		24.831	9.198		24.831	10.229		24.831	9.484
24.845	10.188		24.845	9.151		24.845	10.208		24.845	9
24.86	10.344		24.86	9.167		24.86	10.531		24.86	9.339
24.874	9.896		24.874	9.469		24.874	10.25		24.874	9.625
24.889	9.656		24.889	9.557		24.889	10.01		24.889	9.146
24.903	10.141		24.903	9.62		24.903	10.234		24.903	9.224
24.918	10.161		24.918	9.339		24.918	10.188		24.918	9.578
24.932	10.323		24.932	9.37		24.932	10.484		24.932	9.313
24.947	10.151		24.947	8.792		24.947	9.839		24.947	9.13
24.961	9.792		24.961	9.255		24.961	10.036		24.961	9.12
24.976	10.339		24.976	9.24		24.976	10.026		24.976	9.604
24.99	9.729		24.99	9.047		24.99	9.948		24.99	9.271
25.005	10.042		25.005	9.036		25.005	10.25		25.005	9.385
25.019	9.646		25.019	9.109		25.019	10.177		25.019	9.255
25.034	10.219		25.034	9.391		25.034	10.099		25.034	9.458
25.048	9.609		25.048	9.016		25.048	9.781		25.048	8.953
25.063	10		25.063	9.135		25.063	10.151		25.063	9.005
25.077	9.906		25.077	9.01		25.077	9.932		25.077	9.167
25.092	10.219		25.092	9.286		25.092	10.313		25.092	9.109
25.106	9.771		25.106	9.021		25.106	10.141		25.106	8.875
25.121	9.969		25.121	9.057		25.121	10.073		25.121	9.104
25.135	9.802		25.135	9.078		25.135	10.266		25.135	8.974
25.15	10.057		25.15	9.047		25.15	10.104		25.15	9.26
25.164	10.047		25.164	8.984		25.164	9.875		25.164	9.448
25.179	10.198		25.179	9.016		25.179	9.849		25.179	9.302
25.193	9.849		25.193	9.255		25.193	10.125		25.193	8.755
25.208	10.052		25.208	9.078		25.208	9.917		25.208	9.339
25.222	9.911		25.222	8.807		25.222	9.87		25.222	9.344
25.237	10.042		25.237	8.969		25.237	9.745		25.237	9.688
25.251	9.521		25.251	9.13		25.251	10.073		25.251	9.12
25.266	9.516		25.266	8.797		25.266	9.995		25.266	9.318
25.28	9.729		25.28	8.974		25.28	9.401		25.28	9.161
25.295	10.083		25.295	9.115		25.295	9.776		25.295	9.063
25.309	9.813		25.309	9.052		25.309	9.464		25.309	9.161
25.323	9.349		25.323	9.13		25.323	9.911		25.323	9.167
25.338	9.786		25.338	9.021		25.338	9.766		25.338	8.807
25.352	9.719		25.352	8.901		25.352	9.943		25.352	9.385
25.367	9.313		25.367	8.656		25.367	9.672		25.367	9.052
25.381	9.781		25.381	8.958		25.381	10.135		25.381	9.219
25.396	9.771		25.396	8.651		25.396	9.516		25.396	9.354
25.41	9.932		25.41	8.979		25.41	9.432		25.41	8.349
25.425	9.458		25.425	8.599		25.425	9.495		25.425	8.953
25.439	9.865		25.439	8.99		25.439	9.646		25.439	8.609
25.454	10.146		25.454	8.359		25.454	9.844		25.454	9.333
25.468	9.052		25.468	8.948		25.468	9.375		25.468	8.958
25.483	9.672		25.483	8.427		25.483	9.62		25.483	8.589
25.497	9.615		25.497	8.589		25.497	9.495		25.497	8.964
25.512	9.656		25.512	8.698		25.512	9.422		25.512	9.25
25.526	9.458		25.526	8.583		25.526	9.401		25.526	8.927
25.541	9.292		25.541	9.146		25.541	9.714		25.541	9.021
25.555	9.391		25.555	8.927		25.555	9.703		25.555	8.745
25.57	9.344		25.57	8.833		25.57	9.599		25.57	9.042
25.584	9.438		25.584	8.938		25.584	9.547		25.584	9.016
25.599	9.38		25.599	8.75		25.599	9.443		25.599	8.995
25.613	9.219		25.613	8.708		25.613	9.88		25.613	8.755
25.628	9.24		25.628	8.797		25.628	9.422		25.628	9.224
25.642	9.339		25.642	8.526		25.642	9.563		25.642	9.052
25.657	9.62		25.657	8.516		25.657	9.708		25.657	9.089
25.671	9.422		25.671	8.385		25.671	9.458		25.671	8.823
25.686	9.74		25.686	9.083		25.686	9.5		25.686	8.964
25.7	9.266		25.7	8.281		25.7	9.307		25.7	8.896
25.715	9.604		25.715	8.844		25.715	9.469		25.715	8.594
25.729	9.193		25.729	8.453		25.729	9.62		25.729	8.953
25.744	9.026		25.744	8.802		25.744	9.344		25.744	8.51
25.758	9.609		25.758	8.563		25.758	9.313		25.758	8.677
25.773	9.62		25.773	8.563		25.773	9.734		25.773	8.849
25.787	8.917		25.787	8.641		25.787	9.359		25.787	8.776
25.802	9.453		25.802	8.521		25.802	9.62		25.802	8.875
25.816	9.516		25.816	8.797		25.816	9.245		25.816	8.573
25.83	9.125		25.83	8.432		25.83	9.542		25.83	8.589
25.845	9.01		25.845	8.333		25.845	9.396		25.845	8.443
25.859	8.792		25.859	8.609		25.859	9.203		25.859	8.615
25.874	9.307		25.874	8.667		25.874	9.281		25.874	8.885
25.888	8.922		25.888	8.307		25.888	9.385		25.888	8.906
25.903	9.484		25.903	8.464		25.903	9.182		25.903	8.266
25.917	9.313		25.917	8.422		25.917	9.214		25.917	8.88
25.932	9.219		25.932	8.589		25.932	9.38		25.932	8.964
25.946	9.313		25.946	8.266		25.946	9.354		25.946	8.948
25.961	9.135		25.961	8.297		25.961	9.063		25.961	8.87
25.975	8.932		25.975	8.375		25.975	9.156		25.975	8.495
25.99	8.953		25.99	8.38		25.99	9.177		25.99	8.552
26.004	9.104		26.004	8.609		26.004	9.813		26.004	8.901
26.019	8.927		26.019	8.474		26.019	9.427		26.019	8.651
26.033	9.224		26.033	8.385		26.033	9.203		26.033	8.505
26.048	8.927		26.048	8.359		26.048	9.266		26.048	8.307
26.062	8.911		26.062	8.385		26.062	9.292		26.062	8.578
26.077	9.073		26.077	8.708		26.077	9.297		26.077	8.719
26.091	8.859		26.091	8.13		26.091	9.036		26.091	8.594
26.106	9.125		26.106	8.224		26.106	8.932		26.106	8.943
26.12	8.651		26.12	8.224		26.12	9.089		26.12	8.526
26.135	9.099		26.135	8.167		26.135	8.583		26.135	8.328
26.149	8.932		26.149	8.063		26.149	9.224		26.149	8.385
26.164	9.021		26.164	8.198		26.164	9.229		26.164	8.625
26.178	9.099		26.178	8.573		26.178	8.682		26.178	8.594
26.193	9.141		26.193	8.286		26.193	8.74		26.193	8.193
26.207	9.026		26.207	8.026		26.207	9.047		26.207	8.479
26.222	8.672		26.222	8.141		26.222	8.917		26.222	8.302
26.236	8.583		26.236	8.151		26.236	8.88		26.236	8.594
26.251	9.24		26.251	8.068		26.251	9.13		26.251	8.469
26.265	9.172		26.265	8.125		26.265	9.359		26.265	8.281
26.28	8.984		26.28	8.12		26.28	9.026		26.28	8.13
26.294	8.969		26.294	7.974		26.294	8.99		26.294	8.365
26.309	8.516		26.309	8.026		26.309	9.266		26.309	8.203
26.323	8.536		26.323	8.224		26.323	8.917		26.323	8.135
26.338	9.068		26.338	8.349		26.338	8.99		26.338	8.12
26.352	8.5		26.352	8.214		26.352	9.198		26.352	7.99
26.366	8.828		26.366	8.495		26.366	8.974		26.366	8.542
26.381	8.859		26.381	8.474		26.381	8.984		26.381	8.021
26.395	8.667		26.395	8.047		26.395	9.01		26.395	8.411
26.41	8.599		26.41	7.99		26.41	9.151		26.41	8.432
26.424	8.583		26.424	8.141		26.424	8.87		26.424	8.302
26.439	8.88		26.439	7.969		26.439	8.766		26.439	8.479
26.453	8.38		26.453	8.13		26.453	8.953		26.453	8.141
26.468	8.984		26.468	8.141		26.468	9.047		26.468	7.901
26.482	8.302		26.482	8.083		26.482	8.922		26.482	8.193
26.497	8.552		26.497	8.156		26.497	8.891		26.497	8.036
26.511	8.807		26.511	8.141		26.511	8.927		26.511	8.375
26.526	8.542		26.526	7.844		26.526	8.896		26.526	7.818
26.54	8.99		26.54	7.698		26.54	8.813		26.54	8.083
26.555	8.615		26.555	7.932		26.555	9.083		26.555	8.297
26.569	8.911		26.569	8.063		26.569	8.948		26.569	8.245
26.584	8.427		26.584	8.245		26.584	8.859		26.584	7.849
26.598	8.297		26.598	7.844		26.598	8.594		26.598	8.188
26.613	8.172		26.613	7.719		26.613	8.583		26.613	8.125
26.627	8.76		26.627	7.464		26.627	9.104		26.627	7.917
26.642	8.49		26.642	7.672		26.642	8.563		26.642	8.365
26.656	8.766		26.656	7.865		26.656	8.766		26.656	8.667
26.671	8.526		26.671	7.682		26.671	8.542		26.671	8.073
26.685	8.885		26.685	7.729		26.685	8.849		26.685	7.932
26.7	8.583		26.7	7.87		26.7	8.344		26.7	7.573
26.714	8.38		26.714	7.807		26.714	8.464		26.714	8.073
26.729	8.573		26.729	7.802		26.729	8.464		26.729	8.24
26.743	8.839		26.743	7.578		26.743	8.469		26.743	7.901
26.758	8.578		26.758	8.391		26.758	8.703		26.758	8.344
26.772	8.625		26.772	8.089		26.772	8.552		26.772	7.865
26.787	8.234		26.787	7.802		26.787	8.328		26.787	7.906
26.801	8.234		26.801	7.724		26.801	8.703		26.801	7.911
26.816	8.281		26.816	7.859		26.816	8.583		26.816	8.219
26.83	8.844		26.83	7.802		26.83	8.188		26.83	7.807
26.845	8.635		26.845	7.792		26.845	8.661		26.845	8.094
26.859	8.578		26.859	7.823		26.859	8.505		26.859	8.026
26.873	8.604		26.873	7.771		26.873	8.771		26.873	7.917
26.888	8.453		26.888	8.083		26.888	8.62		26.888	7.984
26.902	8.255		26.902	7.917		26.902	8.328		26.902	7.63
26.917	8.214		26.917	7.641		26.917	8.609		26.917	7.734
26.931	8.391		26.931	7.833		26.931	8.568		26.931	7.755
26.946	8.281		26.946	7.63		26.946	8.328		26.946	7.906
26.96	8.141		26.96	7.734		26.96	8.286		26.96	7.708
26.975	8.667		26.975	7.891		26.975	8.599		26.975	8.052
26.989	8.229		26.989	7.51		26.989	8.438		26.989	8.104
27.004	8.203		27.004	7.344		27.004	8.688		27.004	7.599
27.018	8.656		27.018	7.271		27.018	8.193		27.018	7.688
27.033	8.448		27.033	7.62		27.033	8.391		27.033	7.891
27.047	8.646		27.047	7.13		27.047	8.625		27.047	7.906
27.062	7.974		27.062	7.693		27.062	8.526		27.062	7.906
27.076	8.094		27.076	7.438		27.076	8.568		27.076	7.729
27.091	8.474		27.091	7.677		27.091	8.354		27.091	7.948
27.105	7.958		27.105	7.599		27.105	8.224		27.105	7.5
27.12	8.089		27.12	7.771		27.12	8.573		27.12	7.792
27.134	8.104		27.134	7.583		27.134	8.161		27.134	7.625
27.149	8.552		27.149	7.651		27.149	8.068		27.149	7.792
27.163	8.026		27.163	7.833		27.163	8.385		27.163	7.714
27.178	8.151		27.178	7.37		27.178	8.635		27.178	7.568
27.192	7.938		27.192	8.042		27.192	7.615		27.192	7.745
27.207	8.13		27.207	7.62		27.207	8.297		27.207	7.729
27.221	8.073		27.221	7.823		27.221	8.26		27.221	7.901
27.236	8.188		27.236	7.714		27.236	8.073		27.236	7.797
27.25	8.016		27.25	7.547		27.25	8.214		27.25	7.672
27.265	7.979		27.265	7.365		27.265	8.354		27.265	7.719
27.279	7.974		27.279	7.411		27.279	8.333		27.279	7.396
27.294	7.922		27.294	7.771		27.294	8.318		27.294	7.484
27.308	7.776		27.308	7.635		27.308	8.214		27.308	7.693
27.323	7.88		27.323	7.469		27.323	8.219		27.323	7.708
27.337	8.104		27.337	7.745		27.337	8.021		27.337	7.87
27.352	7.953		27.352	7.646		27.352	8.115		27.352	7.807
27.366	8.063		27.366	7.536		27.366	8.177		27.366	7.557
27.38	8.099		27.38	7.005		27.38	8.104		27.38	7.807
27.395	7.75		27.395	7.286		27.395	8.542		27.395	7.422
27.409	7.578		27.409	7.688		27.409	7.969		27.409	7.542
27.424	7.885		27.424	7.313		27.424	8.01		27.424	7.333
27.438	7.932		27.438	7.484		27.438	8.177		27.438	7.276
27.453	7.938		27.453	7.354		27.453	7.927		27.453	7.365
27.467	7.734		27.467	7.531		27.467	8.469		27.467	7.245
27.482	7.964		27.482	7.448		27.482	7.797		27.482	7.693
27.496	8.047		27.496	7.13		27.496	8.005		27.496	7.292
27.511	7.469		27.511	7.729		27.511	8.156		27.511	7.5
27.525	7.625		27.525	7.193		27.525	8.161		27.525	7.438
27.54	8.125		27.54	7.688		27.54	8.656		27.54	7.448
27.554	7.969		27.554	7.406		27.554	7.969		27.554	7.344
27.569	7.786		27.569	7.651		27.569	7.948		27.569	7.625
27.583	7.745		27.583	7.401		27.583	8.323		27.583	7.62
27.598	7.307		27.598	7.745		27.598	7.891		27.598	7.813
27.612	7.589		27.612	7.599		27.612	7.932		27.612	7.302
27.627	7.375		27.627	7.328		27.627	8.208		27.627	7.094
27.641	8.089		27.641	7.099		27.641	8.13		27.641	7.458
27.656	7.661		27.656	7.479		27.656	7.807		27.656	7.245
27.67	7.51		27.67	7.375		27.67	8.005		27.67	7.682
27.685	7.823		27.685	7.396		27.685	7.844		27.685	7.698
27.699	7.813		27.699	7.578		27.699	7.859		27.699	7.354
27.714	7.464		27.714	7.458		27.714	8.047		27.714	7.578
27.728	8.031		27.728	7.396		27.728	8.172		27.728	7.167
27.743	7.828		27.743	7.156		27.743	7.958		27.743	7.854
27.757	7.448		27.757	7.391		27.757	8.078		27.757	7.036
27.772	7.661		27.772	7.182		27.772	8.151		27.772	7.479
27.786	7.656		27.786	6.76		27.786	7.599		27.786	7.125
27.801	7.505		27.801	7.047		27.801	7.708		27.801	7.193
27.815	7.651		27.815	7.505		27.815	7.646		27.815	7.099
27.83	7.563		27.83	7.125		27.83	7.776		27.83	7.354
27.844	7.526		27.844	6.948		27.844	7.313		27.844	7.135
27.859	7.797		27.859	7.286		27.859	7.708		27.859	7.057
27.873	7.714		27.873	7.083		27.873	8.021		27.873	7.297
27.888	7.365		27.888	6.943		27.888	7.958		27.888	7.38
27.902	7.677		27.902	7.198		27.902	7.828		27.902	7.26
27.916	7.573		27.916	7.229		27.916	7.688		27.916	7.063
27.931	7.797		27.931	7.068		27.931	7.813		27.931	7.547
27.945	7.411		27.945	7.417		27.945	7.635		27.945	7.25
27.96	7.667		27.96	6.875		27.96	8.005		27.96	7.115
27.974	7.714		27.974	7.391		27.974	8.151		27.974	7.385
27.989	7.464		27.989	7.323		27.989	7.844		27.989	6.625
28.003	7.286		28.003	7.292		28.003	7.635		28.003	6.943
28.018	7.141		28.018	7.052		28.018	7.823		28.018	7.438
28.032	7.323		28.032	7.078		28.032	7.599		28.032	7.51
28.047	7.391		28.047	7.5		28.047	7.943		28.047	7.359
28.061	7.057		28.061	7.37		28.061	7.76		28.061	7.151
28.076	7.438		28.076	6.922		28.076	8.026		28.076	7.083
28.09	7.26		28.09	6.734		28.09	8.01		28.09	7.297
28.105	7.036		28.105	6.755		28.105	7.526		28.105	7.339
28.119	7.63		28.119	7.182		28.119	7.964		28.119	7.151
28.134	7.313		28.134	7.156		28.134	7.469		28.134	6.943
28.148	7.401		28.148	7.125		28.148	7.635		28.148	7.271
28.163	7.417		28.163	7.359		28.163	7.917		28.163	6.74
28.177	7.698		28.177	6.917		28.177	7.87		28.177	7.068
28.192	7.349		28.192	6.74		28.192	7.651		28.192	7.026
28.206	7.688		28.206	6.885		28.206	7.672		28.206	6.865
28.221	7.479		28.221	7.01		28.221	7.536		28.221	7.214
28.235	7.224		28.235	6.698		28.235	7.641		28.235	7.307
28.25	7.219		28.25	6.729		28.25	7.495		28.25	6.99
28.264	7.396		28.264	6.995		28.264	7.63		28.264	7.193
28.279	7.307		28.279	6.922		28.279	7.307		28.279	6.766
28.293	7.344		28.293	6.896		28.293	7.495		28.293	6.818
28.308	7.615		28.308	6.813		28.308	7.682		28.308	7.068
28.322	6.87		28.322	7.146		28.322	7.542		28.322	7.161
28.337	7.073		28.337	7.021		28.337	7.443		28.337	7.156
28.351	7.12		28.351	7.167		28.351	7.547		28.351	7.115
28.366	7.276		28.366	6.88		28.366	7.474		28.366	6.969
28.38	7.167		28.38	7.052		28.38	7.401		28.38	7.203
28.395	7.443		28.395	6.427		28.395	7.615		28.395	6.964
28.409	7.385		28.409	6.589		28.409	8.036		28.409	7.146
28.423	7.266		28.423	6.833		28.423	7.38		28.423	6.786
28.438	7.219		28.438	6.667		28.438	7.443		28.438	7.078
28.452	6.88		28.452	6.453		28.452	7.531		28.452	7.188
28.467	7.266		28.467	6.417		28.467	7.193		28.467	6.859
28.481	7.021		28.481	7.073		28.481	8.276		28.481	7.094
28.496	7.411		28.496	6.729		28.496	7.271		28.496	6.802
28.51	7.073		28.51	6.859		28.51	7.484		28.51	6.901
28.525	7.099		28.525	6.646		28.525	7.344		28.525	7.036
28.539	7.167		28.539	7.005		28.539	7.505		28.539	6.88
28.554	7.182		28.554	6.594		28.554	7.208		28.554	6.786
28.568	7.26		28.568	6.922		28.568	7.667		28.568	6.729
28.583	7.12		28.583	6.813		28.583	7.557		28.583	7.068
28.597	7.255		28.597	6.839		28.597	7.203		28.597	6.917
28.612	6.484		28.612	6.99		28.612	7.557		28.612	6.854
28.626	6.823		28.626	6.609		28.626	7.495		28.626	6.63
28.641	7.266		28.641	6.818		28.641	7.51		28.641	6.495
28.655	6.922		28.655	6.536		28.655	7.578		28.655	6.547
28.67	6.979		28.67	6.714		28.67	7.344		28.67	6.906
28.684	7.229		28.684	6.682		28.684	7.354		28.684	6.938
28.699	7.016		28.699	6.75		28.699	7.516		28.699	6.891
28.713	7.156		28.713	6.781		28.713	6.99		28.713	6.766
28.728	7		28.728	6.708		28.728	7.344		28.728	6.677
28.742	6.943		28.742	6.448		28.742	7.13		28.742	6.682
28.757	6.906		28.757	6.276		28.757	7.396		28.757	6.839
28.771	6.75		28.771	6.599		28.771	7.12		28.771	6.953
28.786	6.818		28.786	6.635		28.786	7.344		28.786	6.927
28.8	6.859		28.8	6.557		28.8	7.182		28.8	6.464
28.815	7.193		28.815	6.844		28.815	7.12		28.815	6.625
28.829	7.406		28.829	6.401		28.829	7.281		28.829	6.438
28.844	7.016		28.844	6.755		28.844	7.255		28.844	6.49
28.858	6.786		28.858	6.797		28.858	7.104		28.858	6.313
28.873	7.036		28.873	6.286		28.873	7.229		28.873	6.427
28.887	7.193		28.887	6.547		28.887	7.474		28.887	6.563
28.902	7.016		28.902	6.349		28.902	7.135		28.902	6.615
28.916	6.865		28.916	6.854		28.916	7.12		28.916	6.953
28.93	6.573		28.93	6.583		28.93	7.021		28.93	6.589
28.945	6.453		28.945	6.479		28.945	7.245		28.945	6.547
28.959	6.599		28.959	6.792		28.959	7.005		28.959	6.859
28.974	6.469		28.974	6.448		28.974	7.036		28.974	6.589
28.988	6.667		28.988	6.37		28.988	7.307		28.988	6.682
29.003	7.099		29.003	6.656		29.003	6.911		29.003	6.255
29.017	6.526		29.017	6.365		29.017	6.865		29.017	6.344
29.032	7.156		29.032	6.396		29.032	7.109		29.032	6.516
29.046	7.115		29.046	6.266		29.046	6.849		29.046	6.635
29.061	6.693		29.061	6.479		29.061	6.891		29.061	6.292
29.075	6.714		29.075	6.432		29.075	6.932		29.075	6.318
29.09	6.771		29.09	6.552		29.09	7.12		29.09	6.552
29.104	6.641		29.104	6.396		29.104	6.875		29.104	6.63
29.119	6.792		29.119	6.552		29.119	7.172		29.119	6.557
29.133	6.776		29.133	6.552		29.133	7.313		29.133	6.745
29.148	6.776		29.148	6.646		29.148	6.828		29.148	6.807
29.162	6.594		29.162	6.604		29.162	7.026		29.162	6.557
29.177	6.724		29.177	6.328		29.177	6.922		29.177	6.552
29.191	6.703		29.191	6.37		29.191	6.547		29.191	6.385
29.206	6.099		29.206	5.958		29.206	7.125		29.206	6.729
29.22	6.745		29.22	6.479		29.22	6.854		29.22	6.385
29.235	6.521		29.235	6.682		29.235	7.078		29.235	6.406
29.249	6.911		29.249	6.224		29.249	7.234		29.249	6.651
29.264	6.802		29.264	6.781		29.264	7.057		29.264	6.583
29.278	6.38		29.278	6.125		29.278	6.76		29.278	6.375
29.293	6.828		29.293	6.297		29.293	7.12		29.293	6.563
29.307	6.672		29.307	6.307		29.307	6.615		29.307	6.135
29.322	6.531		29.322	6.359		29.322	6.698		29.322	6.255
29.336	6.396		29.336	6.438		29.336	6.995		29.336	6.135
29.351	6.438		29.351	6.297		29.351	7.016		29.351	6.583
29.365	6.609		29.365	6.24		29.365	6.578		29.365	6.615
29.38	6.99		29.38	6.182		29.38	6.464		29.38	6.203
29.394	6.396		29.394	6.26		29.394	6.63		29.394	6.021
29.409	6.531		29.409	6.427		29.409	6.703		29.409	6.813
29.423	6.563		29.423	6.021		29.423	6.688		29.423	6.224
29.438	6.641		29.438	6.203		29.438	7.005		29.438	6.396
29.452	6.255		29.452	5.932		29.452	6.599		29.452	6.38
29.466	6.307		29.466	6.182		29.466	6.714		29.466	6.073
29.481	6.219		29.481	6.042		29.481	6.615		29.481	6.026
29.495	6.375		29.495	6.219		29.495	6.818		29.495	6.37
29.51	6.25		29.51	6.031		29.51	6.865		29.51	6.234
29.524	6.286		29.524	6.255		29.524	7.146		29.524	6.297
29.539	6.49		29.539	6.135		29.539	6.75		29.539	6.057
29.553	6.417		29.553	6.307		29.553	6.599		29.553	6.38
29.568	6.255		29.568	5.927		29.568	7.135		29.568	6.089
29.582	6.63		29.582	6.109		29.582	6.682		29.582	6.089
29.597	6.375		29.597	6.208		29.597	7.01		29.597	6.156
29.611	6.188		29.611	6.313		29.611	6.698		29.611	6.474
29.626	6.292		29.626	5.932		29.626	6.818		29.626	6.271
29.64	6.286		29.64	6.005		29.64	6.766		29.64	6.401
29.655	6.479		29.655	6.375		29.655	6.677		29.655	6.188
29.669	6.443		29.669	6.375		29.669	6.917		29.669	6.406
29.684	6.234		29.684	6.193		29.684	6.839		29.684	6.229
29.698	6.354		29.698	6.031		29.698	6.458		29.698	6.219
29.713	6.307		29.713	6.302		29.713	6.635		29.713	6.047
29.727	6.844		29.727	5.99		29.727	7.01		29.727	6.328
29.742	5.797		29.742	6.031		29.742	6.427		29.742	6.333
29.756	6.677		29.756	6.208		29.756	6.844		29.756	6.13
29.771	6.318		29.771	6.094		29.771	6.505		29.771	6.115
29.785	5.813		29.785	6.099		29.785	6.734		29.785	5.839
29.8	6.297		29.8	6.516		29.8	6.052		29.8	5.938
29.814	6.198		29.814	6.224		29.814	6.724		29.814	5.885
29.829	6.167		29.829	5.708		29.829	6.422		29.829	6.266
29.843	6.068		29.843	5.917		29.843	6.438		29.843	6.151
29.858	6.063		29.858	6.104		29.858	6.885		29.858	6.005
29.872	6.115		29.872	6.354		29.872	6.224		29.872	6.193
29.887	6.172		29.887	5.938		29.887	6.557		29.887	6.125
29.901	6.214		29.901	5.797		29.901	6.438		29.901	6.427
29.916	5.969		29.916	5.891		29.916	6.563		29.916	5.984
29.93	6.208		29.93	6.214		29.93	6.432		29.93	6.021
29.945	6.219		29.945	5.943		29.945	6.135		29.945	6.177
29.959	6.26		29.959	5.823		29.959	6.271		29.959	6.411
29.973	6.005		29.973	5.635		29.973	6.276		29.973	5.885
29.988	6.245		29.988	5.969		29.988	6.5		29.988	5.938
30.002	6.318		30.002	6.042		30.002	6.37		30.002	6.125
30.017	6.167		30.017	5.745		30.017	6.656		30.017	5.745
30.031	5.901		30.031	6.099		30.031	6.297		30.031	6.01
30.046	6.073		30.046	5.823		30.046	6.432		30.046	6.115
30.06	5.839		30.06	5.943		30.06	6.375		30.06	6.042
30.075	5.922		30.075	5.917		30.075	6.521		30.075	6.042
30.089	5.948		30.089	6.026		30.089	5.818		30.089	6.13
30.104	6.036		30.104	5.75		30.104	6.375		30.104	5.979
30.118	5.797		30.118	5.974		30.118	6.125		30.118	5.839
30.133	6.479		30.133	5.667		30.133	6.37		30.133	5.802
30.147	5.833		30.147	5.974		30.147	6.464		30.147	5.734
30.162	6.313		30.162	5.76		30.162	6.417		30.162	5.906
30.176	6.417		30.176	6.224		30.176	6.339		30.176	6.073
30.191	6.156		30.191	5.938		30.191	6.359		30.191	5.75
30.205	6.089		30.205	5.797		30.205	6.385		30.205	5.797
30.22	5.99		30.22	5.797		30.22	6.078		30.22	5.88
30.234	5.823		30.234	5.807		30.234	6.24		30.234	5.896
30.249	5.672		30.249	5.875		30.249	6.146		30.249	5.708
30.263	6.036		30.263	5.641		30.263	6.177		30.263	5.943
30.278	5.839		30.278	5.646		30.278	6.052		30.278	6.083
30.292	6		30.292	5.411		30.292	6.115		30.292	5.719
30.307	5.979		30.307	5.984		30.307	6.016		30.307	5.833
30.321	6.01		30.321	6.188		30.321	6.484		30.321	5.646
30.336	5.802		30.336	5.729		30.336	6.193		30.336	5.906
30.35	6.089		30.35	5.802		30.35	6.495		30.35	5.932
30.365	5.74		30.365	5.906		30.365	6.224		30.365	5.99
30.379	5.526		30.379	5.88		30.379	6.797		30.379	5.854
30.394	6.083		30.394	5.74		30.394	6.161		30.394	5.911
30.408	5.938		30.408	5.807		30.408	6.26		30.408	6.036
30.423	6.135		30.423	5.865		30.423	6.042		30.423	5.896
30.437	5.839		30.437	5.672		30.437	5.938		30.437	5.474
30.452	5.714		30.452	5.646		30.452	6.266		30.452	5.823
30.466	6.01		30.466	5.766		30.466	6.073		30.466	5.729
30.48	5.776		30.48	5.547		30.48	6.161		30.48	5.88
30.495	5.5		30.495	5.333		30.495	6.589		30.495	5.583
30.509	6.198		30.509	5.615		30.509	6.219		30.509	5.62
30.524	6.016		30.524	5.807		30.524	6.026		30.524	5.714
30.538	5.906		30.538	5.87		30.538	6.135		30.538	5.531
30.553	5.823		30.553	6.161		30.553	6.208		30.553	5.781
30.567	5.938		30.567	5.87		30.567	6.313		30.567	5.865
30.582	6.323		30.582	5.583		30.582	6.344		30.582	5.661
30.596	5.797		30.596	5.839		30.596	6.286		30.596	5.667
30.611	5.865		30.611	5.75		30.611	5.766		30.611	5.62
30.625	5.698		30.625	5.807		30.625	6.349		30.625	5.818
30.64	6.005		30.64	6.047		30.64	5.891		30.64	5.672
30.654	5.745		30.654	5.547		30.654	6.193		30.654	5.755
30.669	5.594		30.669	5.818		30.669	6.26		30.669	5.792
30.683	5.604		30.683	5.531		30.683	6.219		30.683	5.646
30.698	5.682		30.698	5.839		30.698	5.859		30.698	5.563
30.712	5.651		30.712	5.417		30.712	6.13		30.712	5.547
30.727	5.656		30.727	5.505		30.727	5.62		30.727	5.677
30.741	5.698		30.741	5.5		30.741	5.755		30.741	5.26
30.756	5.75		30.756	5.531		30.756	5.932		30.756	5.641
30.77	5.823		30.77	5.469		30.77	6.24		30.77	5.318
30.785	5.49		30.785	5.849		30.785	6.135		30.785	5.781
30.799	5.464		30.799	5.594		30.799	6.151		30.799	5.708
30.814	5.677		30.814	5.797		30.814	5.797		30.814	5.276
30.828	5.818		30.828	5.458		30.828	5.984		30.828	5.547
30.843	5.5		30.843	5.51		30.843	6.073		30.843	5.714
30.857	5.62		30.857	5.302		30.857	5.849		30.857	5.615
30.872	5.745		30.872	5.813		30.872	6.271		30.872	5.563
30.886	5.323		30.886	5.24		30.886	5.745		30.886	5.479
30.901	5.818		30.901	5.438		30.901	6.151		30.901	5.651
30.915	5.563		30.915	5.682		30.915	5.849		30.915	5.406
30.93	5.677		30.93	5.464		30.93	5.422		30.93	5.146
30.944	5.797		30.944	5.432		30.944	6.016		30.944	5.479
30.959	5.604		30.959	5.438		30.959	6.255		30.959	5.531
30.973	5.625		30.973	5.323		30.973	6.24		30.973	5.286
30.988	5.729		30.988	5.51		30.988	5.938		30.988	5.516
31.002	5.583		31.002	5.74		31.002	5.625		31.002	5.474
31.016	5.641		31.016	5.198		31.016	6.12		31.016	5.786
31.031	5.547		31.031	5.604		31.031	5.87		31.031	5.651
31.045	5.505		31.045	5.313		31.045	5.849		31.045	5.427
31.06	5.146		31.06	5.234		31.06	5.76		31.06	5.26
31.074	5.635		31.074	5.536		31.074	6.198		31.074	5.396
31.089	5.438		31.089	5.464		31.089	5.823		31.089	5.432
31.103	5.589		31.103	5.411		31.103	6.063		31.103	5.583
31.118	5.578		31.118	5.557		31.118	5.635		31.118	5.401
31.132	5.406		31.132	5.385		31.132	5.682		31.132	5.615
31.147	5.578		31.147	5.026		31.147	6.042		31.147	5.583
31.161	5.797		31.161	5.698		31.161	6.089		31.161	5.484
31.176	5.411		31.176	5.495		31.176	5.891		31.176	5.76
31.19	5.25		31.19	5.573		31.19	5.651		31.19	5.188
31.205	5.786		31.205	5.573		31.205	5.786		31.205	5.214
31.219	5.391		31.219	5.63		31.219	5.948		31.219	5.443
31.234	5.406		31.234	5.328		31.234	5.854		31.234	5.406
31.248	5.516		31.248	5.318		31.248	5.979		31.248	5.406
31.263	5.51		31.263	5.516		31.263	5.776		31.263	5.349
31.277	5.234		31.277	5.458		31.277	6.156		31.277	5.568
31.292	5.255		31.292	5.411		31.292	5.724		31.292	5.307
31.306	5.432		31.306	5.198		31.306	5.651		31.306	5.339
31.321	5.448		31.321	5.281		31.321	5.771		31.321	5.432
31.335	5.563		31.335	4.802		31.335	5.708		31.335	5.526
31.35	5.422		31.35	5.099		31.35	5.609		31.35	5.26
31.364	5.323		31.364	5.427		31.364	5.688		31.364	5.37
31.379	5.521		31.379	5.208		31.379	5.734		31.379	5.375
31.393	5.349		31.393	5.26		31.393	5.646		31.393	5.297
31.408	5.484		31.408	5.417		31.408	5.792		31.408	5.495
31.422	5.594		31.422	5.344		31.422	5.885		31.422	5.229
31.437	5.589		31.437	5.443		31.437	5.672		31.437	5.542
31.451	5.417		31.451	5.188		31.451	5.729		31.451	5.26
31.466	5.333		31.466	4.979		31.466	5.698		31.466	5.391
31.48	5.276		31.48	5.349		31.48	5.661		31.48	5.229
31.495	5.703		31.495	5.396		31.495	5.583		31.495	5.406
31.509	5.135		31.509	5.63		31.509	5.604		31.509	5.036
31.523	5.266		31.523	5.255		31.523	5.766		31.523	5.271
31.538	5.063		31.538	5.432		31.538	5.62		31.538	5.682
31.552	5.182		31.552	5.188		31.552	5.516		31.552	5.365
31.567	5.042		31.567	5.536		31.567	5.646		31.567	5.625
31.581	5.188		31.581	5.12		31.581	5.469		31.581	5.01
31.596	5.479		31.596	5.161		31.596	5.635		31.596	5.375
31.61	5.646		31.61	5.057		31.61	5.479		31.61	5.13
31.625	5.141		31.625	5.109		31.625	5.359		31.625	5.177
31.639	5.271		31.639	4.979		31.639	5.656		31.639	5.26
31.654	5.036		31.654	5.292		31.654	5.339		31.654	5.37
31.668	5.167		31.668	5.365		31.668	5.438		31.668	5.542
31.683	5.078		31.683	5.292		31.683	5.146		31.683	5.432
31.697	5.224		31.697	5.406		31.697	5.453		31.697	5.422
31.712	5.177		31.712	4.979		31.712	5.75		31.712	5.057
31.726	5.089		31.726	5.208		31.726	5.505		31.726	5.365
31.741	5.125		31.741	5.24		31.741	5.359		31.741	4.922
31.755	5.547		31.755	5.25		31.755	5.625		31.755	5.26
31.77	5.292		31.77	5.339		31.77	5.719		31.77	5.432
31.784	5.427		31.784	5.13		31.784	5.214		31.784	5.255
31.799	5.182		31.799	5.188		31.799	5.052		31.799	5.115
31.813	5.109		31.813	5.276		31.813	5.156		31.813	5.12
31.828	5.12		31.828	5.292		31.828	5.411		31.828	5.026
31.842	5.12		31.842	5.167		31.842	5.417		31.842	5.255
31.857	5.484		31.857	5.38		31.857	5.844		31.857	5.219
31.871	5.229		31.871	4.828		31.871	5.521		31.871	4.719
31.886	5.01		31.886	5.224		31.886	5.755		31.886	5.26
31.9	5.12		31.9	4.917		31.9	5.49		31.9	4.984
31.915	5.401		31.915	4.875		31.915	5.339		31.915	5.109
31.929	5.135		31.929	5.214		31.929	5.505		31.929	5.026
31.944	5.234		31.944	5.276		31.944	5.417		31.944	5.016
31.958	5.031		31.958	4.786		31.958	5.536		31.958	5.13
31.973	4.807		31.973	4.917		31.973	5.401		31.973	4.786
31.987	5.12		31.987	4.927		31.987	5.63		31.987	5.063
32.002	4.859		32.002	5.188		32.002	5.286		32.002	4.792
32.016	5.125		32.016	5.031		32.016	5.682		32.016	5.083
32.031	5.161		32.031	5.115		32.031	5.323		32.031	5.229
32.045	5.005		32.045	5		32.045	5.422		32.045	5.521
32.059	5.099		32.059	4.922		32.059	5.229		32.059	5.057
32.074	4.99		32.074	4.891		32.074	5.109		32.074	5
32.088	5.177		32.088	5.115		32.088	5.281		32.088	4.797
32.103	5.427		32.103	5.292		32.103	5.385		32.103	5.125
32.117	4.854		32.117	5.104		32.117	5.495		32.117	4.964
32.132	4.87		32.132	4.828		32.132	5.208		32.132	5.026
32.146	5.016		32.146	5.01		32.146	5.542		32.146	4.896
32.161	4.969		32.161	4.828		32.161	5.51		32.161	4.891
32.175	4.786		32.175	5.068		32.175	5.406		32.175	5.141
32.19	5.141		32.19	4.818		32.19	5.214		32.19	4.922
32.204	5.13		32.204	5.094		32.204	5.359		32.204	4.891
32.219	5.042		32.219	5.37		32.219	5.161		32.219	5.135
32.233	4.818		32.233	5.141		32.233	5.156		32.233	4.922
32.248	5.068		32.248	4.958		32.248	5.203		32.248	4.875
32.262	4.964		32.262	4.865		32.262	5.031		32.262	4.802
32.277	4.974		32.277	4.917		32.277	5.094		32.277	4.891
32.291	4.661		32.291	5.12		32.291	5.255		32.291	4.979
32.306	4.849		32.306	4.797		32.306	5.156		32.306	4.927
32.32	4.859		32.32	4.786		32.32	5.266		32.32	5.083
32.335	5.089		32.335	4.922		32.335	5.12		32.335	5.115
32.349	4.932		32.349	4.833		32.349	5.646		32.349	5.063
32.364	4.964		32.364	4.729		32.364	5.26		32.364	5.063
32.378	5.208		32.378	4.854		32.378	5.302		32.378	4.823
32.393	4.99		32.393	5.12		32.393	5.063		32.393	5.083
32.407	4.99		32.407	5.021		32.407	5.167		32.407	4.901
32.422	4.865		32.422	4.833		32.422	5.167		32.422	4.839
32.436	4.708		32.436	4.708		32.436	4.672		32.436	4.958
32.451	4.891		32.451	4.797		32.451	5.271		32.451	4.797
32.465	4.984		32.465	4.984		32.465	5.208		32.465	4.87
32.48	5.182		32.48	4.625		32.48	5.297		32.48	4.76
32.494	4.932		32.494	4.771		32.494	5.229		32.494	4.667
32.509	5.01		32.509	4.807		32.509	5.021		32.509	4.771
32.523	4.599		32.523	4.901		32.523	5.167		32.523	4.922
32.538	4.797		32.538	4.87		32.538	5.083		32.538	4.938
32.552	4.849		32.552	4.922		32.552	5.339		32.552	5.036
32.566	4.635		32.566	4.891		32.566	5.427		32.566	4.786
32.581	4.797		32.581	4.953		32.581	4.703		32.581	4.802
32.595	4.974		32.595	5.042		32.595	5.292		32.595	4.995
32.61	5.141		32.61	4.75		32.61	5.24		32.61	4.688
32.624	4.885		32.624	4.552		32.624	5.417		32.624	4.76
32.639	5.109		32.639	4.672		32.639	5.063		32.639	5.057
32.653	4.901		32.653	4.677		32.653	4.953		32.653	4.953
32.668	5.016		32.668	4.672		32.668	5.094		32.668	4.573
32.682	4.979		32.682	5.13		32.682	5.167		32.682	4.849
32.697	4.635		32.697	5.063		32.697	5.453		32.697	4.75
32.711	4.776		32.711	4.943		32.711	5.245		32.711	4.771
32.726	4.516		32.726	4.766		32.726	4.958		32.726	4.563
32.74	4.505		32.74	4.51		32.74	4.875		32.74	4.651
32.755	4.932		32.755	4.844		32.755	5.161		32.755	4.646
32.769	4.438		32.769	4.807		32.769	5.057		32.769	4.693
32.784	5.156		32.784	5.005		32.784	4.891		32.784	4.708
32.798	4.901		32.798	4.885		32.798	4.964		32.798	4.333
32.813	4.708		32.813	4.719		32.813	4.797		32.813	4.901
32.827	5.083		32.827	4.734		32.827	5.292		32.827	4.599
32.842	4.604		32.842	4.667		32.842	5.016		32.842	4.5
32.856	4.901		32.856	4.583		32.856	4.896		32.856	4.599
32.871	4.589		32.871	4.938		32.871	5.109		32.871	4.792
32.885	4.839		32.885	4.724		32.885	5.026		32.885	4.859
32.9	4.818		32.9	4.714		32.9	5.281		32.9	4.531
32.914	4.698		32.914	4.906		32.914	4.802		32.914	5.021
32.929	4.62		32.929	4.766		32.929	5.073		32.929	4.76
[truncated: 1,179 more rows]

## Sheet: Supplementary Figure 2
Zeo-Y_H			Co/Zeo-Y_H			Ni/Zeo-Y_H			Ru/Zeo-Y_H
2𝜃	Intensity		2𝜃	Intensity		2𝜃	Intensity		2𝜃	Intensity
4	4.333		4	5.656		4	5.224		4	5.12
4.015	4.078		4.015	5.484		4.015	5.036		4.015	5.052
4.029	4.26		4.029	5.474		4.029	4.901		4.029	5.292
4.044	4.411		4.044	5.318		4.044	4.948		4.044	4.995
4.058	4.313		4.058	5.563		4.058	5.38		4.058	4.995
4.073	4.469		4.073	5.609		4.073	4.984		4.073	4.792
4.087	4.417		4.087	5.443		4.087	4.979		4.087	5.245
4.102	4.115		4.102	5.766		4.102	4.766		4.102	4.771
4.116	4.667		4.116	5.422		4.116	4.88		4.116	4.875
4.13	4.047		4.13	5.365		4.13	5.193		4.13	4.964
4.145	4.344		4.145	5.76		4.145	4.87		4.145	5.026
4.159	4.083		4.159	5.474		4.159	5.151		4.159	4.932
4.174	4.677		4.174	5.646		4.174	5.099		4.174	4.88
4.188	4.38		4.188	5.615		4.188	4.932		4.188	4.745
4.203	4.469		4.203	5.385		4.203	4.99		4.203	4.604
4.217	4.219		4.217	5.464		4.217	4.849		4.217	4.984
4.232	4.266		4.232	5.219		4.232	4.922		4.232	4.896
4.246	4.135		4.246	5.203		4.246	4.891		4.246	4.677
4.261	4.214		4.261	5.365		4.261	5		4.261	4.995
4.275	4.271		4.275	5.354		4.275	5.073		4.275	5.13
4.29	4.469		4.29	5.557		4.29	4.969		4.29	4.859
4.304	4.323		4.304	5.411		4.304	5.021		4.304	4.786
4.319	4.51		4.319	5.745		4.319	4.74		4.319	4.583
4.333	4.313		4.333	5.438		4.333	4.745		4.333	4.797
4.348	4.495		4.348	5.052		4.348	4.792		4.348	4.932
4.362	4.318		4.362	5.542		4.362	4.677		4.362	4.797
4.377	4.5		4.377	5.198		4.377	4.74		4.377	5.052
4.391	4.307		4.391	5.339		4.391	4.875		4.391	4.984
4.406	4.557		4.406	5.302		4.406	4.953		4.406	4.833
4.42	4.641		4.42	5.271		4.42	5.281		4.42	4.703
4.435	4.323		4.435	5.547		4.435	5.193		4.435	4.797
4.449	4.385		4.449	5.255		4.449	4.974		4.449	4.547
4.464	4.458		4.464	5.24		4.464	4.5		4.464	4.328
4.478	4.375		4.478	5.26		4.478	4.802		4.478	4.75
4.493	4.422		4.493	5.521		4.493	4.729		4.493	4.786
4.507	4.313		4.507	5.344		4.507	4.76		4.507	4.922
4.522	4.047		4.522	5.313		4.522	4.797		4.522	4.818
4.536	4.563		4.536	5.469		4.536	4.708		4.536	4.849
4.551	4.62		4.551	5.156		4.551	5.047		4.551	4.896
4.565	4.583		4.565	5.375		4.565	4.964		4.565	4.563
4.58	4.391		4.58	5.359		4.58	4.995		4.58	4.87
4.594	4.354		4.594	5.401		4.594	5.146		4.594	4.745
4.609	4.531		4.609	5.396		4.609	5.016		4.609	5
4.623	4.536		4.623	5.01		4.623	4.74		4.623	4.641
4.637	4.276		4.637	4.953		4.637	4.818		4.637	5.042
4.652	4.333		4.652	5.115		4.652	4.719		4.652	4.891
4.666	4.714		4.666	5.469		4.666	4.818		4.666	4.839
4.681	4.536		4.681	5.276		4.681	4.984		4.681	4.693
4.695	4.359		4.695	5.391		4.695	4.813		4.695	4.734
4.71	4.495		4.71	5.432		4.71	4.995		4.71	4.698
4.724	4.234		4.724	5.365		4.724	4.677		4.724	4.813
4.739	4.26		4.739	5.443		4.739	5.203		4.739	4.615
4.753	4.49		4.753	5.005		4.753	4.865		4.753	5.01
4.768	4.458		4.768	5.12		4.768	4.531		4.768	4.823
4.782	4.703		4.782	5.203		4.782	5.057		4.782	4.964
4.797	4.693		4.797	5.573		4.797	5.031		4.797	5.005
4.811	4.469		4.811	5.219		4.811	5.172		4.811	4.75
4.826	4.5		4.826	5.104		4.826	5.052		4.826	4.938
4.84	4.646		4.84	5.219		4.84	4.969		4.84	4.703
4.855	4.563		4.855	5.141		4.855	4.75		4.855	4.771
4.869	4.109		4.869	5.104		4.869	4.979		4.869	5.12
4.884	4.599		4.884	5.49		4.884	5.047		4.884	4.818
4.898	4.615		4.898	5.594		4.898	4.969		4.898	4.974
4.913	4.823		4.913	5.193		4.913	4.995		4.913	4.693
4.927	4.865		4.927	5.323		4.927	4.818		4.927	5.12
4.942	4.828		4.942	5.385		4.942	4.885		4.942	4.865
4.956	4.583		4.956	5.292		4.956	4.714		4.956	4.891
4.971	4.724		4.971	5.089		4.971	4.823		4.971	4.771
4.985	4.615		4.985	5.448		4.985	4.661		4.985	5.031
5	4.443		5	5.37		5	5.193		5	4.953
5.014	4.646		5.014	5.318		5.014	5.026		5.014	4.984
5.029	4.75		5.029	5.427		5.029	5.005		5.029	4.833
5.043	4.786		5.043	5.203		5.043	4.865		5.043	4.901
5.058	4.693		5.058	5.427		5.058	5.198		5.058	4.828
5.072	4.922		5.072	5.599		5.072	5.224		5.072	4.849
5.087	4.901		5.087	5.115		5.087	4.938		5.087	4.823
5.101	4.557		5.101	5.359		5.101	5.203		5.101	5.193
5.116	4.875		5.116	5.411		5.116	5.125		5.116	4.875
5.13	5.057		5.13	5.406		5.13	5.13		5.13	4.792
5.144	4.776		5.144	5.385		5.144	5.193		5.144	5.156
5.159	5.057		5.159	5.146		5.159	5.052		5.159	5.443
5.173	4.979		5.173	5.031		5.173	5.255		5.173	4.844
5.188	4.938		5.188	5.578		5.188	4.911		5.188	5.073
5.202	5.286		5.202	5.563		5.202	4.865		5.202	5.214
5.217	5.135		5.217	5.422		5.217	5.182		5.217	5.083
5.231	4.979		5.231	5.505		5.231	5.286		5.231	5.536
5.246	5.224		5.246	5.552		5.246	5.51		5.246	5.286
5.26	5.083		5.26	5.542		5.26	4.932		5.26	5.297
5.275	5.094		5.275	5.109		5.275	5.271		5.275	5.083
5.289	5.083		5.289	5.453		5.289	5.26		5.289	5.266
5.304	4.964		5.304	5.339		5.304	5.151		5.304	5.151
5.318	5.104		5.318	5.339		5.318	5.417		5.318	5.5
5.333	5.234		5.333	5.828		5.333	5.182		5.333	5.255
5.347	4.906		5.347	5.323		5.347	5.094		5.347	5.224
5.362	5.042		5.362	5.682		5.362	5.193		5.362	5.297
5.376	5.302		5.376	5.552		5.376	5.271		5.376	5.255
5.391	5.318		5.391	5.641		5.391	5.62		5.391	5.203
5.405	5.313		5.405	5.635		5.405	5.292		5.405	5.557
5.42	5.448		5.42	5.807		5.42	5.146		5.42	5.698
5.434	5.641		5.434	5.688		5.434	5.427		5.434	5.51
5.449	5.266		5.449	5.542		5.449	5.318		5.449	5.536
5.463	5.521		5.463	5.766		5.463	5.266		5.463	5.604
5.478	5.161		5.478	5.547		5.478	5.557		5.478	5.688
5.492	5.297		5.492	5.974		5.492	5.469		5.492	5.505
5.507	5.401		5.507	5.964		5.507	5.271		5.507	5.755
5.521	5.25		5.521	5.688		5.521	5.599		5.521	5.615
5.536	5.573		5.536	6.245		5.536	5.484		5.536	5.677
5.55	5.536		5.55	5.719		5.55	5.156		5.55	5.865
5.565	5.76		5.565	5.547		5.565	5.552		5.565	5.776
5.579	5.661		5.579	5.51		5.579	5.932		5.579	5.745
5.594	5.818		5.594	6.063		5.594	5.557		5.594	5.896
5.608	5.813		5.608	5.974		5.608	5.531		5.608	5.875
5.623	5.714		5.623	6.458		5.623	5.5		5.623	5.781
5.637	5.833		5.637	5.911		5.637	5.797		5.637	6.026
5.652	6.115		5.652	6.135		5.652	5.797		5.652	5.891
5.666	6.286		5.666	6.167		5.666	6.052		5.666	5.964
5.68	6.135		5.68	6.109		5.68	5.615		5.68	6.151
5.695	6.563		5.695	6.25		5.695	6.031		5.695	6.286
5.709	6.38		5.709	6.203		5.709	6.182		5.709	6.083
5.724	6.297		5.724	6.714		5.724	6.089		5.724	5.839
5.738	6.203		5.738	6.505		5.738	6.547		5.738	6.526
5.753	6.339		5.753	6.406		5.753	6.12		5.753	6.5
5.767	6.948		5.767	6.391		5.767	6.385		5.767	6.292
5.782	6.828		5.782	6.948		5.782	6.505		5.782	6.438
5.796	7.057		5.796	6.755		5.796	6.432		5.796	6.542
5.811	7.26		5.811	7.474		5.811	6.438		5.811	7.057
5.825	7.448		5.825	7.042		5.825	6.839		5.825	6.76
5.84	7.984		5.84	7.38		5.84	6.948		5.84	7.01
5.854	8.292		5.854	7.349		5.854	7.255		5.854	7.224
5.869	8.224		5.869	7.661		5.869	7.365		5.869	7.505
5.883	8.708		5.883	7.953		5.883	7.156		5.883	7.729
5.898	9.135		5.898	8.234		5.898	8.01		5.898	7.786
5.912	9.74		5.912	8.802		5.912	8.396		5.912	8.307
5.927	10.156		5.927	8.781		5.927	8.599		5.927	8.271
5.941	11.464		5.941	9.177		5.941	8.901		5.941	8.604
5.956	11.745		5.956	9.563		5.956	9.115		5.956	9.521
5.97	12.229		5.97	10.24		5.97	9.734		5.97	9.854
5.985	12.953		5.985	10.406		5.985	10		5.985	10.302
5.999	14.359		5.999	11.849		5.999	10.854		5.999	10.349
6.014	15.698		6.014	12.458		6.014	11.62		6.014	11.516
6.028	16.745		6.028	13.068		6.028	12.005		6.028	12.615
6.043	18.833		6.043	13.917		6.043	13.182		6.043	13.385
6.057	19.984		6.057	15.26		6.057	13.958		6.057	13.922
6.072	22.229		6.072	16.734		6.072	14.688		6.072	15.13
6.086	25.578		6.086	17.854		6.086	16.531		6.086	15.62
6.101	28.495		6.101	19.234		6.101	18.318		6.101	17.26
6.115	31.661		6.115	21.302		6.115	20.12		6.115	18.839
6.13	37		6.13	24.318		6.13	22.177		6.13	20.313
6.144	41.87		6.144	27.188		6.144	24.766		6.144	23.219
6.159	48.813		6.159	31.036		6.159	28.182		6.159	24.703
6.173	57.438		6.173	35.865		6.173	32.495		6.173	28.193
6.187	66.406		6.187	40.464		6.187	38.005		6.187	31.823
6.202	78.484		6.202	46.932		6.202	43.729		6.202	34.995
6.216	94.156		6.216	56.453		6.216	50.984		6.216	39.703
6.231	111.177		6.231	65.021		6.231	60.286		6.231	44.672
6.245	135.188		6.245	76.786		6.245	70.719		6.245	51.589
6.26	152.036		6.26	90.036		6.26	82.635		6.26	59.661
6.274	161.552		6.274	98.755		6.274	94.37		6.274	70.307
6.289	149.823		6.289	99.786		6.289	99.417		6.289	81.62
6.303	112.875		6.303	84.844		6.303	92.359		6.303	97.198
6.318	70.703		6.318	58.021		6.318	68.234		6.318	116.786
6.332	41.286		6.332	35.49		6.332	42.818		6.332	137.99
6.347	26.438		6.347	22.932		6.347	26.599		6.347	154.052
6.361	19.026		6.361	16.417		6.361	18.458		6.361	152.016
6.376	15.677		6.376	12.896		6.376	14.224		6.376	125.917
6.39	13.448		6.39	11.583		6.39	12.297		6.39	85.906
6.405	12.615		6.405	10.745		6.405	11.083		6.405	53.979
6.419	10.964		6.419	9.609		6.419	10.021		6.419	35.161
6.434	9.74		6.434	9.177		6.434	9.135		6.434	23.391
6.448	10.089		6.448	8.943		6.448	8.859		6.448	17.807
6.463	9.594		6.463	7.823		6.463	8.063		6.463	14.609
6.477	8.781		6.477	8.042		6.477	8.146		6.477	13.063
6.492	8.495		6.492	7.693		6.492	7.646		6.492	11.234
6.506	8.016		6.506	7.604		6.506	7.443		6.506	10.26
6.521	7.802		6.521	7.411		6.521	7.302		6.521	10.036
6.535	7.396		6.535	7.458		6.535	7.135		6.535	9.151
6.55	7.469		6.55	7.208		6.55	7.484		6.55	8.823
6.564	7.615		6.564	6.953		6.564	6.719		6.564	8.698
6.579	7.266		6.579	6.979		6.579	6.62		6.579	8.531
6.593	7.13		6.593	7.099		6.593	6.594		6.593	7.958
6.608	7.083		6.608	6.771		6.608	6.62		6.608	7.802
6.622	7.016		6.622	6.552		6.622	6.01		6.622	7.896
6.637	6.724		6.637	6.49		6.637	6.313		6.637	7.255
6.651	6.948		6.651	6.276		6.651	6.083		6.651	7.146
6.666	6.677		6.666	6.531		6.666	5.714		6.666	7.167
6.68	6.469		6.68	6.083		6.68	6.01		6.68	6.729
6.694	6.302		6.694	6.427		6.694	5.911		6.694	7.177
6.709	6.234		6.709	6.245		6.709	5.911		6.709	6.927
6.723	6.396		6.723	6.016		6.723	6.359		6.723	6.714
6.738	5.854		6.738	6.094		6.738	5.766		6.738	6.469
6.752	6.214		6.752	5.953		6.752	5.797		6.752	6.974
6.767	6.313		6.767	6.083		6.767	5.911		6.767	6.484
6.781	6.01		6.781	6.161		6.781	5.786		6.781	6.417
6.796	6.24		6.796	6.083		6.796	5.969		6.796	6.479
6.81	6.115		6.81	5.995		6.81	5.682		6.81	6.38
6.825	6.12		6.825	6.073		6.825	5.516		6.825	6.047
6.839	5.88		6.839	5.74		6.839	5.818		6.839	5.974
6.854	5.833		6.854	5.755		6.854	5.672		6.854	6.313
6.868	5.698		6.868	5.724		6.868	5.552		6.868	5.891
6.883	5.839		6.883	5.865		6.883	5.969		6.883	5.911
6.897	6.031		6.897	6.021		6.897	5.714		6.897	6.599
6.912	5.724		6.912	5.589		6.912	5.698		6.912	6.344
6.926	5.813		6.926	5.714		6.926	5.927		6.926	6.042
6.941	5.865		6.941	5.984		6.941	5.5		6.941	5.776
6.955	5.531		6.955	5.708		6.955	5.547		6.955	6.042
6.97	5.599		6.97	5.531		6.97	5.411		6.97	5.583
6.984	5.625		6.984	5.927		6.984	5.479		6.984	5.854
6.999	5.984		6.999	5.948		6.999	5.62		6.999	5.818
7.013	5.917		7.013	5.667		7.013	5.604		7.013	5.703
7.028	5.708		7.028	5.547		7.028	5.458		7.028	5.984
7.042	5.359		7.042	5.677		7.042	5.427		7.042	5.385
7.057	5.495		7.057	5.818		7.057	5.5		7.057	5.932
7.071	5.313		7.071	5.656		7.071	5.417		7.071	5.703
7.086	5.568		7.086	5.781		7.086	5.453		7.086	5.672
7.1	5.641		7.1	5.656		7.1	5.469		7.1	5.708
7.115	5.536		7.115	5.479		7.115	5.599		7.115	5.552
7.129	5.547		7.129	5.396		7.129	5.427		7.129	5.604
7.144	5.745		7.144	5.75		7.144	5.313		7.144	5.479
7.158	5.479		7.158	5.677		7.158	5.177		7.158	5.49
7.173	5.276		7.173	5.646		7.173	5.203		7.173	5.536
7.187	5.594		7.187	5.583		7.187	5.563		7.187	5.203
7.202	5.474		7.202	5.646		7.202	5.302		7.202	5.464
7.216	5.302		7.216	5.969		7.216	5.375		7.216	5.578
7.23	5.75		7.23	5.234		7.23	5.146		7.23	5.12
7.245	5.349		7.245	5.391		7.245	5.203		7.245	5.453
7.259	5.125		7.259	5.583		7.259	5.125		7.259	5.313
7.274	5.401		7.274	5.771		7.274	5.151		7.274	5.771
7.288	5.474		7.288	5.568		7.288	5.344		7.288	5.495
7.303	5.568		7.303	5.719		7.303	5.25		7.303	5.458
7.317	5.339		7.317	5.203		7.317	4.979		7.317	5.406
7.332	5.594		7.332	5		7.332	5.13		7.332	5.833
7.346	5.516		7.346	5.411		7.346	5.349		7.346	5.333
7.361	5.495		7.361	5.13		7.361	5.297		7.361	5.292
7.375	5.031		7.375	5.427		7.375	5.359		7.375	5.37
7.39	5.323		7.39	5.427		7.39	5.198		7.39	5.589
7.404	5.297		7.404	5.245		7.404	5.141		7.404	5.302
7.419	5.281		7.419	5.198		7.419	5.146		7.419	5.411
7.433	5.51		7.433	5.354		7.433	5.208		7.433	5.12
7.448	5.255		7.448	5.745		7.448	5.563		7.448	5.307
7.462	5.094		7.462	5.12		7.462	5.318		7.462	5.193
7.477	5.505		7.477	5.469		7.477	5.276		7.477	5.458
7.491	5.297		7.491	5.458		7.491	5.031		7.491	5.385
7.506	5.271		7.506	5.089		7.506	5.146		7.506	5.156
7.52	5.146		7.52	5.276		7.52	5.49		7.52	5.427
7.535	5.219		7.535	5.099		7.535	4.943		7.535	5.339
7.549	5.318		7.549	5.578		7.549	5.229		7.549	5.359
7.564	5.505		7.564	5.078		7.564	5.198		7.564	5.286
7.578	5.276		7.578	5.172		7.578	5.359		7.578	5.365
7.593	5.188		7.593	5.234		7.593	5.172		7.593	5.438
7.607	4.927		7.607	5.599		7.607	5.391		7.607	5.547
7.622	5.365		7.622	5		7.622	5.469		7.622	4.974
7.636	5.328		7.636	5.443		7.636	5.417		7.636	5.141
7.651	5.307		7.651	5.125		7.651	5.094		7.651	5.286
7.665	5.151		7.665	5.354		7.665	5.25		7.665	5.052
7.68	5.078		7.68	5.135		7.68	5.182		7.68	5.292
7.694	4.958		7.694	5.224		7.694	5.135		7.694	5.406
7.709	5.13		7.709	5.021		7.709	5.38		7.709	5.047
7.723	5.26		7.723	5.349		7.723	5.104		7.723	5.234
7.737	4.99		7.737	5.495		7.737	5.531		7.737	5.083
7.752	4.786		7.752	5.609		7.752	5.245		7.752	5.286
7.766	5.13		7.766	5.375		7.766	5.208		7.766	5.417
7.781	5.099		7.781	5.594		7.781	5.323		7.781	5.193
7.795	4.677		7.795	5.563		7.795	5.422		7.795	4.875
7.81	5.135		7.81	5.234		7.81	5.089		7.81	5.031
7.824	5.224		7.824	5.307		7.824	5.24		7.824	4.88
7.839	5.24		7.839	5.505		7.839	5.182		7.839	5.01
7.853	5.016		7.853	5.208		7.853	5.234		7.853	4.875
7.868	5.109		7.868	5.318		7.868	5.443		7.868	4.724
7.882	5.323		7.882	5.448		7.882	5.057		7.882	5.057
7.897	5.214		7.897	5.214		7.897	5.323		7.897	5.031
7.911	5.167		7.911	5.203		7.911	5.036		7.911	5.188
7.926	5.172		7.926	5.385		7.926	5.13		7.926	5.031
7.94	5.063		7.94	5.401		7.94	5.411		7.94	5.313
7.955	5.385		7.955	5.13		7.955	5.568		7.955	4.995
7.969	5.38		7.969	5.432		7.969	5.146		7.969	5.547
7.984	5.089		7.984	5.391		7.984	5.057		7.984	4.891
7.998	5.245		7.998	5.339		7.998	5.24		7.998	5.177
8.013	5.068		8.013	5.448		8.013	5.359		8.013	5.286
8.027	5.125		8.027	5.583		8.027	5.307		8.027	5.37
8.042	5.083		8.042	5.333		8.042	5.276		8.042	5.151
8.056	5.12		8.056	5.073		8.056	5.141		8.056	5.151
8.071	4.901		8.071	5.432		8.071	5.286		8.071	5.073
8.085	5.078		8.085	5.219		8.085	5.344		8.085	4.917
8.1	5.182		8.1	5.625		8.1	5.271		8.1	5.01
8.114	5.224		8.114	5.552		8.114	5.26		8.114	5.031
8.129	5.146		8.129	5.234		8.129	5.167		8.129	5.031
8.143	5.38		8.143	5.302		8.143	5.115		8.143	5.198
8.158	4.99		8.158	5.297		8.158	5.036		8.158	4.984
8.172	5		8.172	5.302		8.172	5.219		8.172	5.151
8.187	5.026		8.187	5.188		8.187	5.203		8.187	5.448
8.201	5.016		8.201	5.182		8.201	5.328		8.201	5.37
8.216	5.099		8.216	5.141		8.216	5.484		8.216	5
8.23	5.464		8.23	5.448		8.23	4.984		8.23	4.797
8.244	5.026		8.244	5.229		8.244	5.057		8.244	5.307
8.259	4.922		8.259	5.198		8.259	5.422		8.259	4.995
8.273	5.318		8.273	5.453		8.273	5.38		8.273	5.214
8.288	5.12		8.288	5.094		8.288	5.318		8.288	5.193
8.302	4.964		8.302	5.198		8.302	5.479		8.302	5.318
8.317	4.818		8.317	5.359		8.317	5.151		8.317	5.281
8.331	4.958		8.331	5.219		8.331	5.333		8.331	5.083
8.346	4.964		8.346	5.589		8.346	5.203		8.346	4.938
8.36	5.172		8.36	5.078		8.36	5.542		8.36	5.375
8.375	5.188		8.375	5.609		8.375	5.656		8.375	5.057
8.389	4.99		8.389	5.599		8.389	5.208		8.389	5.188
8.404	5.365		8.404	5.359		8.404	5.354		8.404	5.057
8.418	5.37		8.418	5.49		8.418	5.146		8.418	5.026
8.433	5.151		8.433	5.354		8.433	5.401		8.433	5.036
8.447	5.557		8.447	5.521		8.447	5.266		8.447	5.031
8.462	5.328		8.462	5.526		8.462	5.234		8.462	5.25
8.476	4.917		8.476	5.438		8.476	5.344		8.476	5.229
8.491	5.198		8.491	5.865		8.491	5.359		8.491	5.161
8.505	4.943		8.505	5.479		8.505	5.526		8.505	5.464
8.52	5.177		8.52	5.708		8.52	5.609		8.52	5.12
8.534	5.016		8.534	5.448		8.534	5.677		8.534	5.453
8.549	5.208		8.549	5.578		8.549	5.51		8.549	5.391
8.563	5.115		8.563	5.224		8.563	5.401		8.563	5.422
8.578	5.281		8.578	5.531		8.578	5.536		8.578	5.385
8.592	5.5		8.592	5.474		8.592	5.411		8.592	5.432
8.607	5.229		8.607	5.641		8.607	5.104		8.607	5.37
8.621	5.406		8.621	5.526		8.621	5.328		8.621	5.208
8.636	5.401		8.636	5.38		8.636	5.089		8.636	5.234
8.65	5.432		8.65	5.589		8.65	5.214		8.65	5.26
8.665	5.568		8.665	5.63		8.665	5.76		8.665	5.151
8.679	5.115		8.679	5.521		8.679	5.135		8.679	5.417
8.694	5.224		8.694	5.62		8.694	5.339		8.694	5.458
8.708	5.464		8.708	5.255		8.708	5.443		8.708	5.484
8.723	5.156		8.723	5.714		8.723	5.719		8.723	5.021
8.737	5.417		8.737	5.677		8.737	5.474		8.737	5.266
8.752	5.094		8.752	5.599		8.752	5.37		8.752	5.417
8.766	5.016		8.766	4.969		8.766	5.365		8.766	5.151
8.78	5.26		8.78	5.766		8.78	5.458		8.78	5.458
8.795	5.083		8.795	5.792		8.795	5.375		8.795	5.047
8.809	5.156		8.809	5.125		8.809	5.005		8.809	5.266
8.824	5.469		8.824	5.698		8.824	5.432		8.824	5.125
8.838	5.609		8.838	5.474		8.838	5.427		8.838	5.031
8.853	5.385		8.853	5.766		8.853	5.104		8.853	5.422
8.867	5.5		8.867	5.521		8.867	5.38		8.867	4.932
8.882	5.391		8.882	5.635		8.882	5.505		8.882	5.563
8.896	5.094		8.896	5.495		8.896	5.255		8.896	5.474
8.911	5.307		8.911	5.661		8.911	5.536		8.911	5.677
8.925	5.229		8.925	5.583		8.925	5.688		8.925	5.38
8.94	5.594		8.94	5.708		8.94	5.615		8.94	5.297
8.954	5.292		8.954	5.63		8.954	5.672		8.954	5.24
8.969	5.526		8.969	5.792		8.969	5.563		8.969	5.214
8.983	5.417		8.983	5.984		8.983	5.536		8.983	5.37
8.998	5.271		8.998	5.844		8.998	5.286		8.998	5.688
9.012	5.479		9.012	5.484		9.012	5.964		9.012	5.495
9.027	5.771		9.027	5.724		9.027	5.75		9.027	5.182
9.041	5.469		9.041	5.859		9.041	5.438		9.041	5.255
9.056	5.161		9.056	5.521		9.056	5.432		9.056	5.682
9.07	5.536		9.07	5.594		9.07	5.411		9.07	5.484
9.085	5.359		9.085	5.703		9.085	5.573		9.085	5.625
9.099	5.719		9.099	5.688		9.099	5.839		9.099	5.417
9.114	5.37		9.114	5.63		9.114	5.568		9.114	5.656
9.128	5.635		9.128	5.786		9.128	5.599		9.128	5.135
9.143	5.865		9.143	5.87		9.143	5.646		9.143	5.474
9.157	5.385		9.157	5.63		9.157	5.615		9.157	5.599
9.172	5.594		9.172	5.76		9.172	5.62		9.172	5.589
9.186	5.714		9.186	5.927		9.186	5.646		9.186	5.37
9.201	5.578		9.201	5.74		9.201	5.755		9.201	5.641
9.215	5.568		9.215	5.672		9.215	5.708		9.215	5.667
9.23	5.609		9.23	5.688		9.23	5.62		9.23	5.74
9.244	5.807		9.244	5.859		9.244	5.828		9.244	5.542
9.259	5.37		9.259	6.031		9.259	5.37		9.259	5.859
9.273	5.589		9.273	6.177		9.273	5.578		9.273	5.745
9.287	5.542		9.287	5.792		9.287	5.828		9.287	5.635
9.302	5.682		9.302	5.859		9.302	5.745		9.302	5.432
9.316	5.365		9.316	5.599		9.316	5.536		9.316	5.307
9.331	5.484		9.331	5.859		9.331	5.661		9.331	5.604
9.345	5.818		9.345	5.906		9.345	5.953		9.345	5.818
9.36	5.469		9.36	5.932		9.36	6.005		9.36	5.635
9.374	5.651		9.374	6.042		9.374	5.74		9.374	5.885
9.389	5.865		9.389	5.797		9.389	6.073		9.389	5.901
9.403	5.703		9.403	5.99		9.403	5.729		9.403	5.781
9.418	5.615		9.418	5.859		9.418	6.078		9.418	5.552
9.432	5.552		9.432	6.057		9.432	5.99		9.432	5.766
9.447	5.948		9.447	6.188		9.447	5.63		9.447	5.865
9.461	5.583		9.461	5.75		9.461	5.865		9.461	6.167
9.476	5.792		9.476	5.786		9.476	5.927		9.476	5.156
9.49	5.948		9.49	5.74		9.49	6.12		9.49	5.839
9.505	5.854		9.505	5.823		9.505	5.969		9.505	6.01
9.519	5.708		9.519	5.719		9.519	5.891		9.519	5.625
9.534	6.229		9.534	6.005		9.534	6		9.534	5.906
9.548	5.969		9.548	6.12		9.548	6.203		9.548	5.958
9.563	5.979		9.563	5.932		9.563	6.052		9.563	5.906
9.577	5.964		9.577	5.932		9.577	6.047		9.577	6.182
9.592	5.708		9.592	6.01		9.592	5.984		9.592	5.927
9.606	5.875		9.606	6.297		9.606	6.104		9.606	6.208
9.621	5.865		9.621	6.005		9.621	6.115		9.621	5.953
9.635	6.063		9.635	6.427		9.635	6.161		9.635	6
9.65	6		9.65	6.047		9.65	6.109		9.65	6.073
9.664	6.349		9.664	6.411		9.664	6.26		9.664	6.078
9.679	6.302		9.679	5.891		9.679	6.198		9.679	5.948
9.693	6.083		9.693	6.313		9.693	6.063		9.693	6.141
9.708	6.047		9.708	6.365		9.708	6.005		9.708	5.859
9.722	6.026		9.722	6.599		9.722	5.943		9.722	5.833
9.737	5.797		9.737	6.443		9.737	6.276		9.737	6.115
9.751	6.536		9.751	6.557		9.751	6.359		9.751	6.016
9.766	6.422		9.766	5.927		9.766	6.531		9.766	6.141
9.78	6.12		9.78	6.349		9.78	6.208		9.78	6.057
9.794	6.219		9.794	6.583		9.794	6.5		9.794	6.25
9.809	6.307		9.809	6.401		9.809	6.51		9.809	6.057
9.823	6.109		9.823	6.865		9.823	6.328		9.823	6.375
9.838	6.568		9.838	6.573		9.838	6.417		9.838	6.505
9.852	6.25		9.852	6.823		9.852	6.406		9.852	5.974
9.867	6.411		9.867	6.651		9.867	6.635		9.867	6.13
9.881	6.646		9.881	7.021		9.881	6.594		9.881	6.37
9.896	6.87		9.896	6.505		9.896	6.583		9.896	6.547
9.91	6.563		9.91	6.542		9.91	7.01		9.91	6.417
9.925	7.047		9.925	6.813		9.925	6.969		9.925	6.594
9.939	7.078		9.939	7.01		9.939	6.854		9.939	6.547
9.954	7.333		9.954	7.115		9.954	7.422		9.954	6.823
9.968	7.135		9.968	7.172		9.968	7.729		9.968	6.635
9.983	8.047		9.983	7.271		9.983	7.495		9.983	6.818
9.997	7.896		9.997	7.661		9.997	7.536		9.997	7.417
10.012	8.604		10.012	8.052		10.012	7.911		10.012	7.198
10.026	8.396		10.026	8.469		10.026	8.188		10.026	7.203
10.041	8.979		10.041	8.438		10.041	8.063		10.041	7.052
10.055	9.594		10.055	8.396		10.055	8.958		10.055	7.599
10.07	10.708		10.07	9.339		10.07	9.568		10.07	7.828
10.084	11.281		10.084	9.797		10.084	10.151		10.084	7.901
10.099	12.906		10.099	10.5		10.099	10.599		10.099	8.141
10.113	14.172		10.113	11.531		10.113	11.969		10.113	8.656
10.128	15.958		10.128	12.823		10.128	12.797		10.128	10.146
10.142	18.74		10.142	13.938		10.142	14.021		10.142	10.161
10.157	22.682		10.157	16.089		10.157	15.839		10.157	11.313
10.171	26.62		10.171	18.146		10.171	17.885		10.171	11.875
10.186	32.521		10.186	21.484		10.186	21.526		10.186	13.198
10.2	39.26		10.2	25.901		10.2	25.12		10.2	14.698
10.215	48.792		10.215	30.464		10.215	30.693		10.215	16.818
10.229	59.167		10.229	36.036		10.229	37.167		10.229	19.557
10.244	70.177		10.244	42.859		10.244	43.891		10.244	22.906
10.258	77.167		10.258	49.188		10.258	51.141		10.258	27.88
10.273	73.839		10.273	52.599		10.273	56.568		10.273	32.573
10.287	63.083		10.287	49.516		10.287	55.516		10.287	40.469
10.302	43.755		10.302	40.828		10.302	47.438		10.302	48.693
10.316	26.755		10.316	27.875		10.316	35.208		10.316	57.234
10.33	17.854		10.33	18.573		10.33	22.854		10.33	65.01
10.345	13.901		10.345	13.943		10.345	16.297		10.345	66.417
10.359	11.672		10.359	11.333		10.359	12.63		10.359	61.719
10.374	10.484		10.374	10.109		10.374	10.693		10.374	43.896
10.388	9.943		10.388	9.177		10.388	9.979		10.388	29.901
10.403	8.995		10.403	8.646		10.403	9.526		10.403	20.073
10.417	8.828		10.417	8.516		10.417	8.984		10.417	14.911
10.432	8.693		10.432	8.01		10.432	8.547		10.432	12.167
10.446	8.094		10.446	8.208		10.446	8.505		10.446	10.5
10.461	8.307		10.461	7.75		10.461	8.089		10.461	9.5
10.475	8.161		10.475	7.521		10.475	7.729		10.475	8.891
10.49	7.854		10.49	7.667		10.49	7.745		10.49	8.464
10.504	7.786		10.504	7.719		10.504	7.979		10.504	8.49
10.519	7.583		10.519	7.104		10.519	7.75		10.519	8.443
10.533	7.24		10.533	7.349		10.533	7.583		10.533	7.891
10.548	7.63		10.548	7.271		10.548	7.479		10.548	7.943
10.562	7.427		10.562	7.875		10.562	7.531		10.562	7.911
10.577	7.505		10.577	7.385		10.577	7.38		10.577	7.516
10.591	7.458		10.591	6.583		10.591	7.297		10.591	7.401
10.606	7.479		10.606	7.443		10.606	7.438		10.606	7.432
10.62	7.505		10.62	6.849		10.62	7.484		10.62	7.51
10.635	7.406		10.635	7.307		10.635	6.932		10.635	6.995
10.649	6.833		10.649	7.13		10.649	7.349		10.649	7.552
10.664	7.021		10.664	7.516		10.664	7.068		10.664	7.25
10.678	6.813		10.678	7.286		10.678	7.245		10.678	7.229
10.693	7.01		10.693	7.052		10.693	6.87		10.693	7.349
10.707	7.219		10.707	6.932		10.707	7.057		10.707	6.849
10.722	6.87		10.722	6.755		10.722	7.026		10.722	7.167
10.736	6.938		10.736	6.688		10.736	7.01		10.736	7.047
10.751	6.99		10.751	6.891		10.751	7.156		10.751	6.99
10.765	6.927		10.765	6.995		10.765	6.87		10.765	6.865
10.78	7.146		10.78	6.708		10.78	6.906		10.78	6.786
10.794	6.677		10.794	7.276		10.794	6.87		10.794	6.958
10.809	7.104		10.809	6.969		10.809	7.078		10.809	6.932
10.823	7.021		10.823	6.734		10.823	6.906		10.823	6.984
10.837	6.854		10.837	6.818		10.837	6.698		10.837	6.859
10.852	6.922		10.852	7.026		10.852	6.896		10.852	6.938
10.866	7.047		10.866	7.328		10.866	7.089		10.866	7.052
10.881	7.094		10.881	7.156		10.881	7.052		10.881	6.99
10.895	6.807		10.895	6.604		10.895	7.005		10.895	7
10.91	6.771		10.91	6.646		10.91	6.75		10.91	6.865
10.924	6.573		10.924	7		10.924	6.594		10.924	6.776
10.939	7.036		10.939	6.969		10.939	6.401		10.939	7.219
10.953	7.021		10.953	6.719		10.953	6.63		10.953	6.531
10.968	6.786		10.968	7.031		10.968	6.948		10.968	6.917
10.982	7.271		10.982	6.896		10.982	7.104		10.982	6.839
10.997	6.885		10.997	7.031		10.997	6.818		10.997	6.51
11.011	6.969		11.011	7.109		11.011	6.964		11.011	6.922
11.026	6.948		11.026	6.917		11.026	6.609		11.026	6.656
11.04	6.854		11.04	6.792		11.04	7.036		11.04	6.875
11.055	6.839		11.055	7.047		11.055	6.635		11.055	6.979
11.069	6.854		11.069	7.208		11.069	7.318		11.069	6.99
11.084	7.078		11.084	6.875		11.084	7.078		11.084	6.87
11.098	6.568		11.098	7.234		11.098	7.214		11.098	6.99
11.113	6.943		11.113	6.891		11.113	7.125		11.113	6.781
11.127	7.391		11.127	7.214		11.127	6.896		11.127	7.089
11.142	6.807		11.142	6.849		11.142	6.938		11.142	6.833
11.156	6.62		11.156	6.672		11.156	7.063		11.156	6.531
11.171	7.182		11.171	7.318		11.171	7.083		11.171	6.938
11.185	7.047		11.185	7.141		11.185	6.604		11.185	6.943
11.2	6.859		11.2	6.932		11.2	7.12		11.2	6.875
11.214	6.781		11.214	7		11.214	6.651		11.214	6.891
11.229	7.208		11.229	7.073		11.229	6.708		11.229	7.151
11.243	7.167		11.243	6.792		11.243	7.104		11.243	6.411
11.258	7.047		11.258	7.266		11.258	7.104		11.258	6.833
11.272	6.901		11.272	7.063		11.272	6.865		11.272	6.995
11.287	6.625		11.287	6.802		11.287	7.12		11.287	6.536
11.301	7.047		11.301	6.563		11.301	6.771		11.301	7.01
11.316	6.807		11.316	7.464		11.316	7.01		11.316	6.698
11.33	7.016		11.33	6.938		11.33	7.13		11.33	6.932
11.344	7.167		11.344	7.094		11.344	7.094		11.344	7.068
11.359	7.083		11.359	6.833		11.359	7.396		11.359	6.786
11.373	6.885		11.373	6.932		11.373	7.042		11.373	6.776
11.388	7.13		11.388	7.057		11.388	7.615		11.388	6.62
11.402	7.063		11.402	7.224		11.402	7.214		11.402	6.766
11.417	7.318		11.417	7.24		11.417	6.87		11.417	6.75
11.431	7.255		11.431	7.281		11.431	7.214		11.431	7.047
11.446	7.266		11.446	7.12		11.446	6.922		11.446	6.911
11.46	7.469		11.46	7.323		11.46	7.13		11.46	7.125
11.475	7.38		11.475	7.333		11.475	7.328		11.475	6.859
11.489	7.255		11.489	7.318		11.489	7.005		11.489	6.875
11.504	7.396		11.504	7.385		11.504	7.391		11.504	6.833
11.518	7.078		11.518	7.38		11.518	7.234		11.518	6.771
11.533	7.25		11.533	7.26		11.533	7.286		11.533	7.182
11.547	7.141		11.547	7.302		11.547	7.401		11.547	6.802
11.562	7.526		11.562	7.036		11.562	7.339		11.562	7.073
11.576	7.292		11.576	7.542		11.576	7.083		11.576	7.099
11.591	7.349		11.591	6.938		11.591	7.51		11.591	7
11.605	7.51		11.605	6.917		11.605	7.448		11.605	6.74
11.62	7.573		11.62	7.76		11.62	7.38		11.62	6.917
11.634	7.146		11.634	7.625		11.634	7.37		11.634	7.208
11.649	7.458		11.649	7.776		11.649	7.38		11.649	6.974
11.663	7.448		11.663	7.479		11.663	7.536		11.663	6.979
11.678	7.833		11.678	7.318		11.678	7.568		11.678	7.563
11.692	8.12		11.692	7.464		11.692	7.526		11.692	7.172
11.707	8		11.707	7.625		11.707	7.651		11.707	7.24
11.721	7.698		11.721	7.76		11.721	8.156		11.721	7.307
11.736	7.87		11.736	7.604		11.736	7.969		11.736	7.385
11.75	8.109		11.75	7.646		11.75	7.813		11.75	7.557
11.765	8.021		11.765	7.703		11.765	8.125		11.765	7.432
11.779	8.411		11.779	8.115		11.779	8.141		11.779	7.698
11.794	8.792		11.794	8.156		11.794	8.245		11.794	7.406
11.808	8.917		11.808	8.333		11.808	8.563		11.808	8.115
11.823	9.021		11.823	8.88		11.823	8.734		11.823	7.755
11.837	10.344		11.837	8.833		11.837	8.714		11.837	8.094
11.852	10.318		11.852	9.307		11.852	9.24		11.852	7.969
11.866	11.359		11.866	9.646		11.866	9.953		11.866	8.13
11.88	12.109		11.88	10.813		11.88	10.797		11.88	8.51
11.895	13.578		11.895	11.188		11.895	11.156		11.895	8.682
11.909	15.24		11.909	12.224		11.909	11.953		11.909	9.281
11.924	17.297		11.924	13.156		11.924	13.865		11.924	9.615
11.938	20.599		11.938	15.078		11.938	14.844		11.938	10.391
11.953	24.318		11.953	16.99		11.953	16.943		11.953	11.927
11.967	29.885		11.967	19.745		11.967	18.958		11.967	12.516
11.982	36.208		11.982	23.234		11.982	22.76		11.982	13.208
11.996	44.307		11.996	26.948		11.996	27.109		11.996	14.615
12.011	52.391		12.011	32.036		12.011	32.797		12.011	17.26
12.025	60.167		12.025	37.948		12.025	38.854		12.025	20
12.04	64.531		12.04	42.531		12.04	44.484		12.04	24.344
12.054	62.208		12.054	44.359		12.054	47.604		12.054	28.318
12.069	52.016		12.069	42.193		12.069	47.474		12.069	35.552
12.083	35.438		12.083	34.193		12.083	41.349		12.083	42.406
12.098	23.396		12.098	23.813		12.098	29.609		12.098	49.948
12.112	16.255		12.112	16.693		12.112	20.854		12.112	53.922
12.127	12.896		12.127	12.63		12.127	15.094		12.127	55.661
12.141	10.307		12.141	10.599		12.141	11.391		12.141	48.484
12.156	10.245		12.156	9.786		12.156	10.589		12.156	35.885
12.17	9.13		12.17	9.193		12.17	9.464		12.17	24.531
12.185	9.281		12.185	8.661		12.185	8.781		12.185	17.464
12.199	8.479		12.199	8.26		12.199	8.672		12.199	12.922
12.214	8.458		12.214	8.354		12.214	8.073		12.214	10.724
12.228	8.313		12.228	8.177		12.228	8.229		12.228	9.995
12.243	7.656		12.243	8.135		12.243	7.625		12.243	8.938
12.257	7.474		12.257	7.766		12.257	8.234		12.257	8.547
12.272	8.052		12.272	7.49		12.272	7.469		12.272	7.969
12.286	7.776		12.286	7.797		12.286	7.984		12.286	8.313
12.301	7.688		12.301	7.667		12.301	7.552		12.301	7.87
12.315	6.859		12.315	7.917		12.315	7.5		12.315	7.813
12.33	7.536		12.33	7.313		12.33	7.776		12.33	7.75
12.344	7.385		12.344	7.313		12.344	7.396		12.344	7.286
12.359	7.365		12.359	7.229		12.359	7.307		12.359	7.505
12.373	7.281		12.373	7.146		12.373	7.292		12.373	7.49
12.387	7.63		12.387	7.339		12.387	7.464		12.387	7.198
12.402	7.286		12.402	7.266		12.402	7.552		12.402	7.51
12.416	7.313		12.416	7.391		12.416	7.391		12.416	7.604
12.431	6.88		12.431	7.307		12.431	7.073		12.431	7
12.445	7.37		12.445	7.01		12.445	7.391		12.445	7.047
12.46	7.021		12.46	7.151		12.46	7.13		12.46	6.99
12.474	7.089		12.474	7.24		12.474	7.172		12.474	7.302
12.489	7.078		12.489	6.964		12.489	7.469		12.489	6.833
12.503	6.813		12.503	7.37		12.503	7.276		12.503	6.901
12.518	7.307		12.518	7.005		12.518	7.203		12.518	7.438
12.532	7.167		12.532	7		12.532	7.469		12.532	7.188
12.547	7.073		12.547	7.151		12.547	6.901		12.547	7.151
12.561	7.302		12.561	7.125		12.561	7.182		12.561	7
12.576	7.302		12.576	7.469		12.576	7.333		12.576	7.51
12.59	7.328		12.59	7.021		12.59	7.339		12.59	6.88
12.605	7.073		12.605	7.313		12.605	7.047		12.605	7.224
12.619	7.188		12.619	7.26		12.619	7.078		12.619	7.083
12.634	6.995		12.634	7.089		12.634	7.292		12.634	7.13
12.648	7.021		12.648	7.052		12.648	6.854		12.648	7.109
12.663	7.089		12.663	7.302		12.663	7.104		12.663	6.88
12.677	7.13		12.677	7.302		12.677	6.839		12.677	7.016
12.692	7.146		12.692	7.667		12.692	7.026		12.692	6.802
12.706	7.203		12.706	6.984		12.706	7.13		12.706	6.995
12.721	7.318		12.721	7.042		12.721	6.719		12.721	6.885
12.735	6.771		12.735	7.224		12.735	6.708		12.735	7.125
12.75	7.031		12.75	7.255		12.75	6.979		12.75	6.792
12.764	6.776		12.764	6.958		12.764	6.724		12.764	7.036
12.779	6.875		12.779	7.714		12.779	6.969		12.779	6.849
12.793	6.688		12.793	7.255		12.793	6.432		12.793	6.948
12.808	7.266		12.808	7.057		12.808	6.776		12.808	6.625
12.822	7.151		12.822	6.755		12.822	7.026		12.822	6.969
12.837	6.953		12.837	6.964		12.837	6.901		12.837	6.891
12.851	6.573		12.851	7.307		12.851	6.922		12.851	6.583
12.866	6.755		12.866	7.25		12.866	7.094		12.866	7.021
12.88	6.828		12.88	6.594		12.88	7		12.88	6.781
12.895	7.021		12.895	7.089		12.895	6.964		12.895	6.542
12.909	6.922		12.909	6.969		12.909	6.771		12.909	7.177
12.923	6.901		12.923	7.063		12.923	6.844		12.923	6.76
12.938	6.677		12.938	7.031		12.938	6.583		12.938	6.703
12.952	6.75		12.952	7.12		12.952	7.052		12.952	6.839
12.967	6.865		12.967	7.333		12.967	7.094		12.967	6.635
12.981	7.203		12.981	7.026		12.981	6.688		12.981	6.823
12.996	6.995		12.996	6.896		12.996	6.63		12.996	6.771
13.01	6.901		13.01	7.125		13.01	6.641		13.01	6.703
13.025	6.573		13.025	7.063		13.025	6.958		13.025	6.677
13.039	6.865		13.039	7.422		13.039	6.87		13.039	6.714
13.054	7.13		13.054	6.953		13.054	6.901		13.054	6.781
13.068	7.151		13.068	6.87		13.068	6.776		13.068	6.984
13.083	6.964		13.083	7.036		13.083	6.875		13.083	7.146
13.097	6.839		13.097	7.125		13.097	7.182		13.097	6.76
13.112	6.677		13.112	6.859		13.112	7.167		13.112	6.604
13.126	6.724		13.126	6.818		13.126	6.682		13.126	7.224
13.141	6.813		13.141	6.927		13.141	7.13		13.141	6.849
13.155	6.88		13.155	7.182		13.155	6.802		13.155	6.875
13.17	7.302		13.17	6.984		13.17	6.88		13.17	6.859
13.184	7.047		13.184	6.802		13.184	7.078		13.184	6.958
13.199	7.005		13.199	7.339		13.199	6.969		13.199	7.13
13.213	7.141		13.213	7.057		13.213	7.005		13.213	6.776
13.228	7.146		13.228	7.068		13.228	6.734		13.228	6.474
13.242	6.708		13.242	6.891		13.242	7.068		13.242	6.75
13.257	7.12		13.257	6.849		13.257	6.703		13.257	6.745
13.271	7.042		13.271	7.313		13.271	6.542		13.271	6.573
13.286	6.573		13.286	6.859		13.286	6.984		13.286	6.984
13.3	6.661		13.3	7.047		13.3	7.198		13.3	6.766
13.315	6.781		13.315	6.823		13.315	6.719		13.315	6.927
13.329	6.698		13.329	7.385		13.329	6.536		13.329	6.885
13.344	6.745		13.344	7.078		13.344	6.552		13.344	6.781
13.358	6.75		13.358	6.755		13.358	6.75		13.358	6.865
13.373	6.573		13.373	7.37		13.373	6.833		13.373	7.005
13.387	6.938		13.387	6.667		13.387	6.964		13.387	6.901
13.402	6.479		13.402	7.036		13.402	7.042		13.402	6.932
13.416	6.958		13.416	6.938		13.416	6.708		13.416	6.542
13.43	6.839		13.43	7.125		13.43	6.964		13.43	6.839
13.445	6.667		13.445	7.12		13.445	6.818		13.445	6.943
13.459	6.786		13.459	6.839		13.459	6.896		13.459	6.667
13.474	6.734		13.474	6.646		13.474	6.349		13.474	6.797
13.488	6.964		13.488	7.089		13.488	6.359		13.488	6.609
13.503	6.781		13.503	7.057		13.503	6.943		13.503	6.807
13.517	6.443		13.517	6.839		13.517	6.573		13.517	6.536
13.532	6.615		13.532	6.901		13.532	7.146		13.532	6.818
13.546	6.953		13.546	7.292		13.546	6.745		13.546	6.661
13.561	7.021		13.561	7.172		13.561	7.094		13.561	6.609
13.575	6.828		13.575	7.167		13.575	6.641		13.575	6.703
13.59	7.099		13.59	7.208		13.59	6.583		13.59	6.615
13.604	6.719		13.604	7.057		13.604	6.656		13.604	6.609
13.619	6.474		13.619	7.109		13.619	6.531		13.619	6.844
13.633	6.693		13.633	6.661		13.633	7.109		13.633	6.927
13.648	6.589		13.648	6.865		13.648	6.927		13.648	6.729
13.662	6.438		13.662	6.927		13.662	7.005		13.662	6.63
13.677	6.703		13.677	6.625		13.677	6.698		13.677	6.672
13.691	7.281		13.691	6.906		13.691	7.026		13.691	6.88
13.706	6.849		13.706	6.984		13.706	6.938		13.706	6.427
13.72	6.474		13.72	7.057		13.72	6.609		13.72	6.776
13.735	7.073		13.735	6.969		13.735	6.974		13.735	6.589
13.749	6.833		13.749	7.151		13.749	7.151		13.749	6.807
13.764	6.802		13.764	6.87		13.764	6.833		13.764	6.833
13.778	6.526		13.778	7.052		13.778	6.932		13.778	6.839
13.793	6.911		13.793	6.641		13.793	6.766		13.793	6.354
13.807	6.734		13.807	7.135		13.807	6.823		13.807	6.453
13.822	6.807		13.822	6.964		13.822	6.63		13.822	6.797
13.836	6.792		13.836	7.021		13.836	7.443		13.836	6.755
13.851	6.745		13.851	6.891		13.851	7.286		13.851	6.448
13.865	6.729		13.865	7.151		13.865	6.677		13.865	6.536
13.88	6.646		13.88	7.177		13.88	6.615		13.88	6.724
13.894	6.75		13.894	7.068		13.894	7.323		13.894	6.802
13.909	6.76		13.909	7.109		13.909	6.943		13.909	6.51
13.923	6.792		13.923	6.948		13.923	6.74		13.923	6.391
13.937	6.823		13.937	7.073		13.937	7.255		13.937	6.901
13.952	6.823		13.952	7.021		13.952	6.802		13.952	6.87
13.966	6.896		13.966	7.052		13.966	7.078		13.966	7.099
13.981	6.677		13.981	7.057		13.981	6.536		13.981	6.594
13.995	6.594		13.995	7.031		13.995	6.964		13.995	6.714
14.01	6.901		14.01	7.359		14.01	6.667		14.01	6.557
14.024	6.688		14.024	7.068		14.024	6.682		14.024	6.75
14.039	6.458		14.039	7.031		14.039	6.792		14.039	6.948
14.053	7.078		14.053	6.807		14.053	6.74		14.053	7.172
14.068	6.432		14.068	6.943		14.068	6.891		14.068	6.859
14.082	6.734		14.082	7.063		14.082	6.516		14.082	7.094
14.097	6.698		14.097	7.12		14.097	6.911		14.097	7.188
14.111	7.083		14.111	6.885		14.111	6.922		14.111	6.563
14.126	6.677		14.126	7.089		14.126	6.891		14.126	6.651
14.14	6.745		14.14	7.271		14.14	6.901		14.14	6.854
14.155	6.865		14.155	6.87		14.155	6.755		14.155	6.76
14.169	6.911		14.169	6.984		14.169	7.161		14.169	6.766
14.184	6.719		14.184	6.714		14.184	6.797		14.184	6.469
14.198	6.609		14.198	6.979		14.198	7.141		14.198	7.01
14.213	6.776		14.213	6.771		14.213	6.87		14.213	6.714
14.227	6.823		14.227	7.063		14.227	6.714		14.227	6.547
14.242	6.786		14.242	7.068		14.242	6.839		14.242	6.563
14.256	6.87		14.256	6.776		14.256	7.12		14.256	6.88
14.271	6.396		14.271	7.109		14.271	6.599		14.271	6.693
14.285	6.958		14.285	6.828		14.285	6.969		14.285	6.615
14.3	6.724		14.3	7.021		14.3	7.109		14.3	7.052
14.314	6.635		14.314	6.917		14.314	7.188		14.314	7.297
14.329	6.896		14.329	7.156		14.329	6.563		14.329	7.203
14.343	6.979		14.343	6.979		14.343	7.156		14.343	6.833
14.358	6.75		14.358	7.089		14.358	7.026		14.358	6.833
14.372	6.792		14.372	7.172		14.372	6.568		14.372	6.854
14.387	7.203		14.387	7.135		14.387	7.208		14.387	7.172
14.401	7.391		14.401	7.234		14.401	6.911		14.401	6.943
14.416	6.849		14.416	7.24		14.416	7		14.416	7.026
14.43	7.063		14.43	7.063		14.43	7.115		14.43	6.917
14.445	7.141		14.445	7.469		14.445	7.125		14.445	7.286
14.459	7.469		14.459	7.635		14.459	7.349		14.459	6.823
14.473	7.677		14.473	7.542		14.473	7.016		14.473	7.161
14.488	7.844		14.488	7.516		14.488	7.354		14.488	7.365
14.502	7.776		14.502	7.661		14.502	7.229		14.502	7.104
14.517	8.203		14.517	7.859		14.517	7.219		14.517	7.37
14.531	8.583		14.531	8		14.531	7.641		14.531	7.146
14.546	8.193		14.546	8.089		14.546	7.453		14.546	7.604
14.56	8.026		14.56	7.917		14.56	7.786		14.56	7.495
14.575	7.792		14.575	7.917		14.575	7.667		14.575	7.573
14.589	7.38		14.589	7.505		14.589	7.661		14.589	8.13
14.604	7.021		14.604	7.208		14.604	7.302		14.604	8.078
14.618	7.255		14.618	6.828		14.618	7.156		14.618	8.667
14.633	7.146		14.633	6.917		14.633	7.12		14.633	7.766
14.647	7.172		14.647	7.182		14.647	7.089		14.647	8.052
14.662	6.885		14.662	7.203		14.662	7.297		14.662	7.49
14.676	7.297		14.676	6.854		14.676	7.068		14.676	6.839
14.691	6.911		14.691	6.932		14.691	7.292		14.691	7.328
14.705	7		14.705	7.057		14.705	6.885		14.705	6.797
14.72	7.313		14.72	7.37		14.72	7.219		14.72	7.125
14.734	6.724		14.734	7.141		14.734	6.984		14.734	6.953
14.749	7.01		14.749	7.469		14.749	7.068		14.749	6.802
14.763	7.214		14.763	7.307		14.763	7.255		14.763	7.453
14.778	6.948		14.778	7.531		14.778	7.13		14.778	7.161
14.792	7.536		14.792	7.182		14.792	7.146		14.792	7.01
14.807	6.984		14.807	6.901		14.807	6.984		14.807	7.078
14.821	7.255		14.821	7.333		14.821	7.151		14.821	6.917
14.836	7.25		14.836	7.318		14.836	7.099		14.836	7.219
14.85	7.458		14.85	7.464		14.85	6.781		14.85	7.208
14.865	7.469		14.865	7.188		14.865	7.125		14.865	7.021
14.879	7.031		14.879	7.203		14.879	7.24		14.879	6.776
14.894	7.25		14.894	6.865		14.894	7.219		14.894	7.057
14.908	7.135		14.908	7.193		14.908	7.078		14.908	7.094
14.923	7.234		14.923	7.224		14.923	7.005		14.923	6.807
14.937	6.99		14.937	7.24		14.937	6.948		14.937	7.146
14.952	7.188		14.952	7.552		14.952	6.953		14.952	6.901
14.966	7.318		14.966	7.417		14.966	7.099		14.966	7.073
14.98	7.141		14.98	7.151		14.98	7.073		14.98	7.13
14.995	7.469		14.995	7.349		14.995	7.151		14.995	7.073
15.009	7.036		15.009	7.443		15.009	7.083		15.009	6.734
15.024	7.125		15.024	7.609		15.024	7.479		15.024	7.13
15.038	6.953		15.038	6.948		15.038	7.25		15.038	7.339
15.053	7.203		15.053	7.177		15.053	7.063		15.053	7.318
15.067	7.589		15.067	7.792		15.067	7.365		15.067	7.021
15.082	7.495		15.082	7.151		15.082	7.438		15.082	7.109
15.096	7.234		15.096	7.615		15.096	7.115		15.096	7.26
15.111	7.083		15.111	7.26		15.111	7.042		15.111	6.635
15.125	7.464		15.125	7.333		15.125	7.677		15.125	7.057
15.14	7.745		15.14	7.438		15.14	7.615		15.14	7.406
15.154	7.208		15.154	7.516		15.154	7.354		15.154	6.938
15.169	7.464		15.169	7.656		15.169	7.302		15.169	7.318
15.183	7.229		15.183	7.734		15.183	7.62		15.183	7.396
15.198	7.427		15.198	7.063		15.198	7.682		15.198	7.083
15.212	7.464		15.212	7.557		15.212	7.422		15.212	7.313
15.227	7.411		15.227	7.688		15.227	7.922		15.227	7.052
15.241	7.771		15.241	7.578		15.241	7.302		15.241	7.219
15.256	7.641		15.256	7.932		15.256	7.839		15.256	7.109
15.27	7.495		15.27	7.328		15.27	7.896		15.27	7.37
15.285	7.969		15.285	8.109		15.285	7.677		15.285	7.677
15.299	7.932		15.299	7.62		15.299	7.729		15.299	7.219
15.314	7.604		15.314	7.729		15.314	7.901		15.314	7.505
15.328	7.646		15.328	7.339		15.328	7.932		15.328	7.396
15.343	8.208		15.343	8.052		15.343	7.714		15.343	7.568
15.357	7.979		15.357	7.792		15.357	7.557		15.357	7.677
15.372	7.797		15.372	7.552		15.372	8.026		15.372	7.536
15.386	7.656		15.386	7.833		15.386	7.865		15.386	8.078
15.401	8.099		15.401	8.12		15.401	8.016		15.401	7.281
15.415	8.104		15.415	7.943		15.415	7.995		15.415	7.667
15.43	8.24		15.43	7.661		15.43	7.724		15.43	7.906
15.444	8.172		15.444	7.995		15.444	8.292		15.444	7.917
15.459	8.599		15.459	8.719		15.459	8.396		15.459	7.635
15.473	8.62		15.473	8.318		15.473	8.484		15.473	7.734
15.487	8.625		15.487	8.234		15.487	8.068		15.487	7.964
15.502	8.802		15.502	8.063		15.502	8.328		15.502	7.714
15.516	8.849		15.516	8.391		15.516	8.771		15.516	8.13
15.531	9.01		15.531	7.984		15.531	8.786		15.531	7.656
15.545	9.026		15.545	8.594		15.545	8.255		15.545	7.74
15.56	8.839		15.56	8.573		15.56	8.849		15.56	8.125
15.574	9.51		15.574	8.802		15.574	9.349		15.574	8.693
15.589	9.536		15.589	8.813		15.589	9.552		15.589	8.635
15.603	9.703		15.603	9.229		15.603	9.594		15.603	8.38
15.618	10.505		15.618	9.24		15.618	9.635		15.618	8.474
15.632	10.823		15.632	9.661		15.632	10.719		15.632	8.995
15.647	11.333		15.647	10.448		15.647	11.036		15.647	9.031
15.661	12.505		15.661	10.703		15.661	11.245		15.661	9.24
15.676	13.995		15.676	11.125		15.676	12.115		15.676	9.807
15.69	15.245		15.69	12.177		15.69	12.646		15.69	10.057
15.705	17.214		15.705	13.281		15.705	13.969		15.705	10.349
15.719	20.026		15.719	14.677		15.719	15.313		15.719	10.516
15.734	23.297		15.734	16.719		15.734	17.984		15.734	11.5
15.748	29.146		15.748	19.698		15.748	20.167		15.748	12.469
15.763	35.74		15.763	22.24		15.763	22.813		15.763	13.891
15.777	44.661		15.777	26.245		15.777	27.719		15.777	15.672
15.792	55.542		15.792	32.458		15.792	33.219		15.792	17.208
15.806	68.786		15.806	39.094		15.806	40.516		15.806	20.464
15.821	83.089		15.821	46.432		15.821	49.453		15.821	23.583
15.835	96.776		15.835	56.125		15.835	60.052		15.835	28.901
15.85	105.521		15.85	66.167		15.85	71.057		15.85	35.13
15.864	102.76		15.864	73.031		15.864	78.661		15.864	45.339
15.879	88.849		15.879	72.521		15.879	80.417		15.879	56.047
15.893	64.292		15.893	61.542		15.893	70.917		15.893	69.344
15.908	42.099		15.908	45.203		15.908	56.156		15.908	83.792
15.922	27.563		15.922	31.953		15.922	39.172		15.922	92.161
15.937	19.922		15.937	22.417		15.937	26.891		15.937	94.104
15.951	15.823		15.951	16.479		15.951	20.13		15.951	85.141
15.966	13.495		15.966	13.979		15.966	15.448		15.966	65.901
15.98	13		15.98	12.26		15.98	13.401		15.98	46.396
15.995	11.495		15.995	11.245		15.995	12.068		15.995	31.073
16.009	10.781		16.009	10.188		16.009	11.135		16.009	21.667
16.023	10.615		16.023	9.932		16.023	10.911		16.023	16.422
16.038	9.76		16.038	9.344		16.038	9.839		16.038	14.083
16.052	9.599		16.052	9.203		16.052	10.057		16.052	12.802
16.067	9.49		16.067	9.797		16.067	9.568		16.067	11.349
16.081	9.036		16.081	9.557		16.081	9.552		16.081	10.885
16.096	8.896		16.096	9.12		16.096	8.938		16.096	10.417
16.11	9.036		16.11	8.661		16.11	9.057		16.11	10.036
16.125	8.688		16.125	8.271		16.125	8.682		16.125	9.365
16.139	8.401		16.139	8.771		16.139	9.109		16.139	9.396
16.154	8.828		16.154	8.531		16.154	8.922		16.154	9.495
16.168	7.964		16.168	8.276		16.168	8.818		16.168	8.88
16.183	8.333		16.183	8.12		16.183	8.661		16.183	8.646
16.197	8.526		16.197	8.193		16.197	8.594		16.197	8.651
16.212	8.047		16.212	8.281		16.212	8.323		16.212	8.411
16.226	8.057		16.226	8.12		16.226	8.401		16.226	8.411
16.241	8.255		16.241	7.807		16.241	7.813		16.241	8.026
16.255	7.896		16.255	8.115		16.255	8.245		16.255	8.104
16.27	7.271		16.27	7.677		16.27	7.953		16.27	7.844
16.284	8.005		16.284	7.844		16.284	8.125		16.284	8.417
16.299	7.891		16.299	7.896		16.299	8.333		16.299	8.177
16.313	7.594		16.313	8.026		16.313	8.052		16.313	7.792
16.328	8.172		16.328	7.714		16.328	7.667		16.328	7.51
16.342	7.755		16.342	7.651		16.342	7.807		16.342	8.182
16.357	7.589		16.357	8.125		16.357	8.063		16.357	7.526
16.371	7.938		16.371	7.953		16.371	7.818		16.371	7.901
16.386	8.104		16.386	7.245		16.386	7.974		16.386	7.964
16.4	7.422		16.4	7.729		16.4	7.75		16.4	7.615
16.415	7.255		16.415	7.974		16.415	7.464		16.415	7.646
16.429	7.74		16.429	7.365		16.429	7.276		16.429	7.531
16.444	7.724		16.444	7.813		16.444	7.771		16.444	7.573
16.458	7.625		16.458	7.734		16.458	7.661		16.458	7.24
16.473	7.318		16.473	7.141		16.473	7.031		16.473	7.901
16.487	7.521		16.487	7.484		16.487	8.063		16.487	7.458
16.502	7.552		16.502	7.37		16.502	7.453		16.502	7.344
16.516	7.87		16.516	7.365		16.516	7.469		16.516	7.667
16.53	7.51		16.53	7.568		16.53	7.583		16.53	7.641
16.545	7.448		16.545	7.432		16.545	7.625		16.545	7.594
16.559	7.354		16.559	7.75		16.559	7.531		16.559	7.604
16.574	7.333		16.574	7.271		16.574	7.313		16.574	7.969
16.588	7.182		16.588	7.172		16.588	7.281		16.588	7.464
16.603	7.172		16.603	7.323		16.603	7.188		16.603	7.797
16.617	6.974		16.617	7.469		16.617	7.745		16.617	7.745
16.632	7.708		16.632	7.125		16.632	7.427		16.632	7.406
16.646	7.427		16.646	7.37		16.646	7.505		16.646	7.422
16.661	7.406		16.661	7.328		16.661	7.406		16.661	7.354
16.675	7.042		16.675	7.656		16.675	7.141		16.675	7.141
16.69	7.354		16.69	7.339		16.69	7.375		16.69	7.365
16.704	7.234		16.704	7.313		16.704	7.406		16.704	7.391
16.719	7.495		16.719	7.219		16.719	7.313		16.719	7.266
16.733	7.125		16.733	7.552		16.733	7.474		16.733	7.135
16.748	6.958		16.748	7.224		16.748	7.292		16.748	7.391
16.762	6.964		16.762	7.484		16.762	7.339		16.762	7.146
16.777	7.615		16.777	7.406		16.777	7.37		16.777	7.047
16.791	7.281		16.791	7.385		16.791	7.344		16.791	7.021
16.806	6.979		16.806	7.51		16.806	7.604		16.806	7.448
16.82	6.859		16.82	7.01		16.82	7.49		16.82	7.047
16.835	7.307		16.835	7.156		16.835	7.12		16.835	7.323
16.849	7.448		16.849	7.432		16.849	7.328		16.849	7.552
16.864	7.146		16.864	7.115		16.864	7.354		16.864	7.229
16.878	7.219		16.878	7.406		16.878	7.229		16.878	7.292
16.893	6.896		16.893	6.917		16.893	7.245		16.893	7.115
16.907	6.771		16.907	7.094		16.907	6.979		16.907	6.974
16.922	6.792		16.922	6.969		16.922	7.292		16.922	6.818
16.936	6.865		16.936	6.99		16.936	7.193		16.936	7.297
16.951	7.13		16.951	7.224		16.951	7.099		16.951	7.005
16.965	6.974		16.965	7.193		16.965	7.13		16.965	7.073
16.98	7.224		16.98	6.839		16.98	7.057		16.98	6.813
16.994	6.797		16.994	6.776		16.994	7.156		16.994	7.453
17.009	7.234		17.009	7.219		17.009	7.234		17.009	7.094
17.023	7.193		17.023	6.943		17.023	7.417		17.023	7.391
17.037	7.37		17.037	7.141		17.037	7.411		17.037	7.099
17.052	7.339		17.052	6.948		17.052	7.068		17.052	7.281
17.066	6.938		17.066	7.208		17.066	7.245		17.066	6.958
17.081	6.755		17.081	7.016		17.081	7.406		17.081	6.932
17.095	6.792		17.095	7.422		17.095	7.125		17.095	7.083
17.11	6.917		17.11	7.313		17.11	7.443		17.11	6.688
17.124	7.125		17.124	7.344		17.124	7.401		17.124	7.401
17.139	7.021		17.139	7.255		17.139	7.141		17.139	6.891
17.153	7.13		17.153	6.969		17.153	7.063		17.153	6.885
17.168	7.099		17.168	7.297		17.168	6.51		17.168	6.953
17.182	6.875		17.182	7.125		17.182	7.188		17.182	6.932
17.197	6.786		17.197	6.984		17.197	7.458		17.197	7.042
17.211	7.151		17.211	7.432		17.211	7.448		17.211	7.271
17.226	6.958		17.226	7.161		17.226	7.036		17.226	7.068
17.24	6.958		17.24	6.896		17.24	7.542		17.24	7.089
17.255	6.859		17.255	6.828		17.255	6.875		17.255	7.068
17.269	7.271		17.269	6.672		17.269	7.042		17.269	7.172
17.284	6.964		17.284	7.036		17.284	7.161		17.284	7.286
17.298	6.807		17.298	7.167		17.298	7.438		17.298	6.615
17.313	7.115		17.313	7.24		17.313	7.125		17.313	7.042
17.327	6.943		17.327	7.151		17.327	7.057		17.327	7.083
17.342	6.714		17.342	7.307		17.342	7.339		17.342	7.172
17.356	7.234		17.356	7.203		17.356	6.807		17.356	6.526
17.371	7.026		17.371	6.948		17.371	7.099		17.371	6.818
17.385	6.891		17.385	6.911		17.385	7.391		17.385	6.896
17.4	6.698		17.4	6.776		17.4	6.943		17.4	7.151
17.414	7.005		17.414	6.917		17.414	7.057		17.414	7.255
17.429	6.74		17.429	6.896		17.429	6.979		17.429	7.021
17.443	7		17.443	6.927		17.443	6.964		17.443	7.177
17.458	6.734		17.458	7.182		17.458	7.089		17.458	7.005
17.472	7.146		17.472	6.839		17.472	6.901		17.472	7.063
17.487	7.229		17.487	7.073		17.487	7.016		17.487	7.156
17.501	7.099		17.501	6.745		17.501	7.068		17.501	6.906
17.516	6.677		17.516	7.078		17.516	7.365		17.516	7.167
17.53	6.938		17.53	7.021		17.53	7.063		17.53	6.797
17.545	7.083		17.545	7.182		17.545	7.266		17.545	6.995
17.559	7.01		17.559	6.891		17.559	6.974		17.559	6.906
17.573	6.432		17.573	7.172		17.573	7.057		17.573	6.938
17.588	6.859		17.588	7.151		17.588	7.063		17.588	6.5
17.602	7.036		17.602	7.01		17.602	7.115		17.602	7.021
17.617	6.818		17.617	6.927		17.617	7.146		17.617	7.281
17.631	7.094		17.631	7.245		17.631	7.161		17.631	6.563
17.646	7.208		17.646	7		17.646	7.125		17.646	6.813
17.66	6.922		17.66	6.859		17.66	7.172		17.66	6.854
17.675	7.036		17.675	6.771		17.675	7.354		17.675	7.12
17.689	6.667		17.689	6.969		17.689	7.234		17.689	6.948
17.704	7.182		17.704	7.078		17.704	7.099		17.704	6.646
17.718	7.255		17.718	7.083		17.718	7.078		17.718	6.656
17.733	6.823		17.733	7.052		17.733	6.917		17.733	7.005
17.747	7.365		17.747	6.922		17.747	7.167		17.747	6.984
17.762	7.109		17.762	7.214		17.762	7.474		17.762	6.818
17.776	7.125		17.776	6.854		17.776	7.37		17.776	6.557
17.791	7.063		17.791	7.344		17.791	7.469		17.791	6.656
17.805	7.208		17.805	7.526		17.805	7.578		17.805	7.068
17.82	7.297		17.82	7.281		17.82	7.219		17.82	6.786
17.834	7.635		17.834	7.229		17.834	7.839		17.834	7.13
17.849	7.286		17.849	7.672		17.849	7.229		17.849	7.203
17.863	7.583		17.863	7.24		17.863	7.552		17.863	7.307
17.878	7.495		17.878	7.609		17.878	7.724		17.878	7.391
17.892	7.51		17.892	7.568		17.892	7.615		17.892	7.427
17.907	6.948		17.907	7.172		17.907	7.521		17.907	7.828
17.921	6.859		17.921	7.255		17.921	7.641		17.921	7.484
17.936	6.859		17.936	7.151		17.936	7.344		17.936	7.651
17.95	6.974		17.95	7.5		17.95	7.547		17.95	7.38
17.965	7.141		17.965	6.823		17.965	7.578		17.965	7.302
17.979	6.995		17.979	7.234		17.979	7		17.979	7.047
17.994	6.932		17.994	7.354		17.994	6.849		17.994	6.734
18.008	7.167		18.008	7.224		18.008	7.458		18.008	6.703
18.023	7.115		18.023	6.781		18.023	7		18.023	7.036
18.037	6.99		18.037	6.813		18.037	6.969		18.037	6.87
18.052	7.276		18.052	7.083		18.052	7.229		18.052	7.214
18.066	6.708		18.066	6.896		18.066	7.464		18.066	6.828
18.08	7.094		18.08	7.271		18.08	7.073		18.08	6.859
18.095	6.885		18.095	7.432		18.095	6.865		18.095	6.948
18.109	7.052		18.109	6.99		18.109	7.219		18.109	7.328
18.124	7.021		18.124	7.182		18.124	7.042		18.124	6.818
18.138	7.089		18.138	6.964		18.138	6.958		18.138	7.172
18.153	7.271		18.153	6.948		18.153	7.5		18.153	7.286
18.167	7.161		18.167	6.99		18.167	7.359		18.167	7.089
18.182	7.214		18.182	7.109		18.182	7.161		18.182	6.938
18.196	7.417		18.196	7.031		18.196	7.276		18.196	6.911
18.211	7.026		18.211	7.318		18.211	7.203		18.211	7.25
18.225	7.255		18.225	6.932		18.225	7.333		18.225	7.021
18.24	6.875		18.24	7.333		18.24	7.365		18.24	7
18.254	6.917		18.254	7.016		18.254	7.031		18.254	6.708
18.269	6.922		18.269	7.083		18.269	7.458		18.269	6.75
18.283	7.214		18.283	7.245		18.283	7.313		18.283	6.917
18.298	7.198		18.298	6.896		18.298	7.323		18.298	6.938
18.312	7.214		18.312	7.104		18.312	7.016		18.312	7.313
18.327	7.255		18.327	6.745		18.327	7.432		18.327	6.953
18.341	7.276		18.341	7.234		18.341	7.266		18.341	6.964
18.356	7.161		18.356	7.417		18.356	7.292		18.356	7.625
18.37	7.49		18.37	7.115		18.37	7.37		18.37	6.802
18.385	7.375		18.385	7.255		18.385	7.453		18.385	7.214
18.399	7.01		18.399	7.313		18.399	7.229		18.399	7.005
18.414	6.807		18.414	7.109		18.414	7.01		18.414	7.115
18.428	7.182		18.428	7.078		18.428	7.115		18.428	7.339
18.443	7.286		18.443	7.063		18.443	7.276		18.443	6.896
18.457	7.188		18.457	7.026		18.457	7.318		18.457	7.146
18.472	7.349		18.472	7.25		18.472	7.057		18.472	7.271
18.486	7.198		18.486	7.193		18.486	7.375		18.486	7.036
18.501	7.427		18.501	7.182		18.501	7.677		18.501	6.995
18.515	7.229		18.515	7.281		18.515	7.219		18.515	6.932
18.53	7.375		18.53	7.406		18.53	7.547		18.53	7.203
18.544	7.443		18.544	7.401		18.544	7.438		18.544	7.786
18.559	7.62		18.559	7.219		18.559	7.219		18.559	7.266
18.573	7.563		18.573	7.354		18.573	7.573		18.573	7.078
18.587	7.625		18.587	7.359		18.587	7.458		18.587	7.219
18.602	7.698		18.602	7.557		18.602	7.432		18.602	7.292
18.616	7.427		18.616	7.313		18.616	7.88		18.616	7.406
18.631	7.99		18.631	7.536		18.631	8.016		18.631	7.188
18.645	7.781		18.645	7.224		18.645	7.906		18.645	7.354
18.66	7.906		18.66	7.521		18.66	7.99		18.66	7.385
18.674	8.193		18.674	7.776		18.674	8.568		18.674	7.542
18.689	8.443		18.689	7.734		18.689	7.979		18.689	7.339
18.703	8.01		18.703	8.125		18.703	8.432		18.703	7.943
18.718	8.635		18.718	8.078		18.718	8.292		18.718	7.448
18.732	9.063		18.732	8.24		18.732	8.557		18.732	7.526
18.747	8.953		18.747	8.385		18.747	8.76		18.747	7.542
18.761	9.422		18.761	8.563		18.761	9.026		18.761	7.87
18.776	10.354		18.776	9.542		18.776	10.125		18.776	8.203
18.79	11.547		18.79	9.12		18.79	10.469		18.79	8.141
18.805	12.703		18.805	10.203		18.805	10.599		18.805	8.073
18.819	14.651		18.819	11.021		18.819	11.323		18.819	8.99
18.834	17.031		18.834	11.906		18.834	13.057		18.834	8.958
18.848	20.214		18.848	13.094		18.848	14.229		18.848	9.88
18.863	23.823		18.863	15.115		18.863	16.208		18.863	10.276
18.877	27.813		18.877	17.589		18.877	18.62		18.877	11.286
18.892	33.073		18.892	19.76		18.892	21.255		18.892	12.453
18.906	37.406		18.906	23.849		18.906	25.099		18.906	14.089
18.921	40.859		18.921	26.589		18.921	28.729		18.921	16.411
18.935	41		18.935	29.839		18.935	32.359		18.935	19.406
18.95	37.547		18.95	30.37		18.95	34.094		18.95	23.005
18.964	29.198		18.964	28.693		18.964	32.073		18.964	27.563
18.979	20.792		18.979	23.224		18.979	27.391		18.979	32.464
18.993	16.073		18.993	18.229		18.993	21.505		18.993	35.609
19.008	12.573		19.008	14.313		19.008	16.344		19.008	38.01
19.022	10.911		19.022	11.302		19.022	13.464		19.022	35.125
19.037	9.302		19.037	9.943		19.037	11.479		19.037	28.958
19.051	9.031		19.051	9.271		19.051	9.911		19.051	21.755
19.066	8.531		19.066	8.818		19.066	9.089		19.066	16.365
19.08	8.339		19.08	8.536		19.08	8.891		19.08	13.193
19.095	8.021		19.095	7.948		19.095	8.24		19.095	10.651
19.109	8.042		19.109	7.661		19.109	8.448		19.109	9.688
19.123	7.438		19.123	7.661		19.123	8.089		19.123	9.271
19.138	7.375		19.138	7.536		19.138	7.786		19.138	8.391
19.152	7.318		19.152	7.667		19.152	7.922		19.152	8.063
19.167	7.521		19.167	7.172		19.167	7.948		19.167	8.26
19.181	7.391		19.181	7.615		19.181	8.047		19.181	8.083
19.196	7.203		19.196	7.135		19.196	7.953		19.196	7.557
19.21	7.401		19.21	7.245		19.21	7.849		19.21	7.708
19.225	7.344		19.225	7.453		19.225	7.88		19.225	7.458
19.239	7.469		19.239	7.385		19.239	7.375		19.239	7.089
19.254	7.484		19.254	7.193		19.254	7.37		19.254	7.464
19.268	7.042		19.268	7.266		19.268	7.469		19.268	7.453
19.283	7.458		19.283	7.375		19.283	6.979		19.283	7.526
19.297	7.26		19.297	6.974		19.297	7.438		19.297	7.146
19.312	7.016		19.312	7.333		19.312	7.599		19.312	7.12
19.326	7.214		19.326	7.151		19.326	7.396		19.326	7.302
19.341	6.901		19.341	7.182		19.341	7.688		19.341	7.026
19.355	7.307		19.355	7.323		19.355	7.464		19.355	6.87
19.37	7.38		19.37	7.25		19.37	7.542		19.37	7.214
19.384	7.156		19.384	7.01		19.384	7.151		19.384	7.318
19.399	7.365		19.399	7.156		19.399	7.245		19.399	6.948
19.413	6.953		19.413	7.406		19.413	7.573		19.413	6.849
19.428	7.109		19.428	7.052		19.428	7.656		19.428	6.74
19.442	6.786		19.442	7.104		19.442	6.979		19.442	7
19.457	6.818		19.457	7.005		19.457	7.531		19.457	6.771
19.471	7.042		19.471	6.932		19.471	7.302		19.471	6.885
19.486	6.755		19.486	7.318		19.486	7.76		19.486	7.224
19.5	6.823		19.5	7.078		19.5	7.51		19.5	7.057
19.515	7.146		19.515	6.891		19.515	7.333		19.515	6.911
19.529	7.146		19.529	7.151		19.529	7.219		19.529	6.844
19.544	6.792		19.544	7.104		19.544	7.313		19.544	6.609
19.558	6.87		19.558	6.854		19.558	7.141		19.558	6.948
19.573	7.161		19.573	6.984		19.573	7.016		19.573	6.932
19.587	6.969		19.587	7.042		19.587	7.552		19.587	6.865
19.602	6.854		19.602	7.24		19.602	7.365		19.602	7.016
19.616	6.818		19.616	7.26		19.616	7.536		19.616	6.854
19.63	7.115		19.63	7.188		19.63	7.302		19.63	7.297
19.645	7.193		19.645	7.01		19.645	7.042		19.645	7.036
19.659	7.161		19.659	7.167		19.659	7.411		19.659	6.823
19.674	6.953		19.674	6.854		19.674	7.13		19.674	6.953
19.688	6.698		19.688	7.177		19.688	7.224		19.688	6.953
19.703	7.104		19.703	7.12		19.703	7.182		19.703	6.984
19.717	7.057		19.717	6.927		19.717	6.875		19.717	7.224
19.732	6.568		19.732	6.656		19.732	7.406		19.732	7.12
19.746	6.917		19.746	7.188		19.746	7.583		19.746	7.214
19.761	7.01		19.761	7.526		19.761	7.198		19.761	6.75
19.775	6.974		19.775	7.016		19.775	7.578		19.775	7.313
19.79	6.667		19.79	6.755		19.79	7.156		19.79	6.984
19.804	6.745		19.804	6.771		19.804	7.583		19.804	7.349
19.819	7.172		19.819	6.792		19.819	7.474		19.819	7.01
19.833	7.177		19.833	6.677		19.833	7.516		19.833	6.724
19.848	6.87		19.848	7.167		19.848	7.563		19.848	7.146
19.862	7.083		19.862	6.911		19.862	7.578		19.862	6.703
19.877	6.984		19.877	7.495		19.877	7.391		19.877	6.891
19.891	7.146		19.891	6.667		19.891	7.13		19.891	6.786
19.906	6.932		19.906	7.344		19.906	7.385		19.906	6.891
19.92	7.089		19.92	6.969		19.92	7.307		19.92	7.057
19.935	7.036		19.935	6.917		19.935	7.016		19.935	7
19.949	7.297		19.949	6.932		19.949	7.344		19.949	7.068
19.964	7.182		19.964	7.047		19.964	7.479		19.964	7.052
19.978	6.776		19.978	7.047		19.978	7.286		19.978	7.167
19.993	7.146		19.993	7.063		19.993	7.641		19.993	7.161
20.007	7.146		20.007	7.474		20.007	7.464		20.007	7.073
20.022	7.214		20.022	7.208		20.022	7.266		20.022	7.115
20.036	7.109		20.036	7.396		20.036	7.76		20.036	7.057
20.051	6.807		20.051	6.891		20.051	7.49		20.051	7.219
20.065	6.922		20.065	7.224		20.065	7.458		20.065	6.599
20.08	7.104		20.08	7.12		20.08	7.609		20.08	7.104
20.094	7.01		20.094	7.464		20.094	7.63		20.094	7.271
20.109	7.281		20.109	7.26		20.109	7.359		20.109	7.26
20.123	7.271		20.123	7.026		20.123	7.484		20.123	7.193
20.137	7.354		20.137	7.536		20.137	7.198		20.137	7.307
20.152	7.339		20.152	7.286		20.152	7.224		20.152	6.859
20.166	7.703		20.166	7.146		20.166	7.661		20.166	7.385
20.181	7.578		20.181	7.354		20.181	7.896		20.181	7.177
20.195	7.604		20.195	7.047		20.195	7.464		20.195	7.323
20.21	7.448		20.21	7.432		20.21	7.521		20.21	7.078
20.224	7.464		20.224	7.266		20.224	7.76		20.224	6.974
20.239	7.766		20.239	7.495		20.239	7.943		20.239	7.286
20.253	7.266		20.253	7.74		20.253	7.724		20.253	7.542
20.268	7.391		20.268	7.484		20.268	7.802		20.268	7.521
20.282	7.979		20.282	7.297		20.282	7.849		20.282	7.12
20.297	7.714		20.297	7.698		20.297	8.052		20.297	7.245
20.311	7.958		20.311	7.922		20.311	8.021		20.311	7.281
20.326	7.984		20.326	7.438		20.326	8.344		20.326	7.005
20.34	7.75		20.34	7.865		20.34	8.198		20.34	7.323
20.355	7.917		20.355	7.734		20.355	8.083		20.355	7.375
20.369	7.943		20.369	8.099		20.369	8.422		20.369	7.599
20.384	8.255		20.384	7.781		20.384	8.776		20.384	7.385
20.398	8.672		20.398	8.198		20.398	8.974		20.398	7.594
20.413	9.021		20.413	8.318		20.413	8.943		20.413	7.781
20.427	9.208		20.427	8.505		20.427	9.089		20.427	8.26
20.442	10.214		20.442	8.854		20.442	9.036		20.442	8.104
20.456	10.375		20.456	8.917		20.456	9.568		20.456	8.219
20.471	11.411		20.471	9.438		20.471	10.297		20.471	8.161
20.485	13.042		20.485	10.24		20.485	11.682		20.485	8.313
20.5	14.49		20.5	10.724		20.5	11.698		20.5	8.953
20.514	16.49		20.514	11.547		20.514	12.865		20.514	9.255
20.529	19.25		20.529	12.74		20.529	14.807		20.529	9.646
20.543	23.521		20.543	14.63		20.543	15.958		20.543	10.521
20.558	28.099		20.558	17.979		20.558	19.021		20.558	10.974
20.572	33.547		20.572	19.391		20.572	21.932		20.572	12.505
20.587	40.885		20.587	24.026		20.587	26.786		20.587	13.729
20.601	47.432		20.601	28.302		20.601	31.583		20.601	16.339
20.616	53.589		20.616	33.745		20.616	37.49		20.616	19.635
20.63	55.609		20.63	39.297		20.63	42.63		20.63	23.583
20.645	50.776		20.645	41.552		20.645	46.464		20.645	28.688
20.659	40.141		20.659	40.063		20.659	46.682		20.659	34.703
20.673	28.979		20.673	33.464		20.673	38.776		20.673	41.734
20.688	20.083		20.688	24.396		20.688	30.224		20.688	48.24
20.702	15.021		20.702	17.87		20.702	22.266		20.702	50.615
20.717	12.323		20.717	14.234		20.717	16.729		20.717	49.005
20.731	10.906		20.731	11.823		20.731	13.568		20.731	41.536
20.746	9.594		20.746	10.245		20.746	11.703		20.746	30.552
20.76	9.271		20.76	9.328		20.76	10.74		20.76	21.255
20.775	8.339		20.775	9.052		20.775	9.589		20.775	15.646
20.789	8.49		20.789	8.516		20.789	9.078		20.789	12.865
20.804	8.286		20.804	8.26		20.804	9.339		20.804	11.156
20.818	8.188		20.818	8.203		20.818	8.641		20.818	9.776
20.833	7.766		20.833	7.948		20.833	8.443		20.833	8.948
20.847	7.625		20.847	7.885		20.847	8.302		20.847	8.724
20.862	7.682		20.862	7.609		20.862	7.88		20.862	8.219
20.876	7.521		20.876	7.448		20.876	8.188		20.876	7.724
20.891	7.734		20.891	7.74		20.891	7.797		20.891	7.813
20.905	7.609		20.905	7.26		20.905	8.005		20.905	7.656
20.92	7.219		20.92	7.49		20.92	7.672		20.92	7.646
20.934	7.875		20.934	7.099		20.934	7.552		20.934	7.516
20.949	7.359		20.949	7.245		20.949	7.417		20.949	7.625
20.963	6.979		20.963	7.203		20.963	7.411		20.963	7.641
20.978	7.021		20.978	7.167		20.978	7.682		20.978	7.536
20.992	6.875		20.992	7.104		20.992	7.656		20.992	7.359
21.007	7.156		21.007	6.901		21.007	7.391		21.007	7.031
21.021	7.146		21.021	7.063		21.021	7.635		21.021	7.286
21.036	7.036		21.036	7.052		21.036	7.552		21.036	7.318
21.05	7.26		21.05	7.578		21.05	7.432		21.05	7.37
21.065	6.948		21.065	7.177		21.065	7.62		21.065	7.099
21.079	6.75		21.079	7.26		21.079	7.443		21.079	6.984
21.094	7.141		21.094	7.13		21.094	7.323		21.094	7.193
21.108	6.797		21.108	6.958		21.108	7.297		21.108	7.344
21.123	7.068		21.123	7.115		21.123	7.38		21.123	6.891
21.137	7.078		21.137	7.161		21.137	7.63		21.137	6.839
21.152	6.99		21.152	6.755		21.152	7.531		21.152	6.849
21.166	6.797		21.166	6.922		21.166	7.193		21.166	6.781
21.18	6.484		21.18	7.141		21.18	7.229		21.18	7.026
21.195	7.193		21.195	7.188		21.195	7.073		21.195	6.974
21.209	6.911		21.209	6.922		21.209	7.026		21.209	6.891
21.224	7.083		21.224	6.922		21.224	7.24		21.224	6.526
21.238	6.729		21.238	6.755		21.238	7.302		21.238	6.88
21.253	6.828		21.253	6.865		21.253	7.078		21.253	6.641
21.267	7.057		21.267	7.005		21.267	7.37		21.267	7.005
21.282	6.917		21.282	6.958		21.282	7.276		21.282	6.859
21.296	7.26		21.296	6.714		21.296	7.219		21.296	7.021
21.311	6.896		21.311	6.479		21.311	7.38		21.311	6.651
21.325	6.781		21.325	6.906		21.325	7.13		21.325	7.083
21.34	7.036		21.34	6.766		21.34	7.094		21.34	6.396
21.354	7.198		21.354	6.813		21.354	7.25		21.354	6.755
21.369	6.693		21.369	6.766		21.369	7.115		21.369	6.698
21.383	6.906		21.383	6.443		21.383	7.286		21.383	6.443
21.398	6.724		21.398	6.99		21.398	7.109		21.398	6.76
21.412	6.693		21.412	6.964		21.412	7.271		21.412	6.865
21.427	6.781		21.427	6.74		21.427	7.115		21.427	6.661
21.441	7.089		21.441	7.057		21.441	7.151		21.441	6.458
21.456	6.948		21.456	6.859		21.456	7.286		21.456	6.896
21.47	7.083		21.47	6.484		21.47	7.271		21.47	6.792
21.485	6.995		21.485	7.031		21.485	7.469		21.485	6.672
21.499	7.328		21.499	6.927		21.499	7.552		21.499	6.875
21.514	7.682		21.514	7.229		21.514	7.516		21.514	6.797
21.528	7.719		21.528	7.365		21.528	7.792		21.528	6.557
21.543	8.297		21.543	7.417		21.543	7.62		21.543	7.125
21.557	8.286		21.557	7.516		21.557	8.083		21.557	6.703
21.572	8.911		21.572	7.922		21.572	7.891		21.572	6.839
21.586	9.161		21.586	7.88		21.586	8.578		21.586	7.344
21.601	8.672		21.601	8.24		21.601	8.323		21.601	7.583
21.615	8.073		21.615	7.729		21.615	8.318		21.615	7.594
21.63	7.771		21.63	7.948		21.63	8.542		21.63	8.229
21.644	7.328		21.644	7.38		21.644	7.859		21.644	8.458
21.659	6.771		21.659	7.115		21.659	7.76		21.659	8.667
21.673	6.875		21.673	6.943		21.673	7.693		21.673	8.484
21.688	7.125		21.688	6.797		21.688	7.417		21.688	8.125
21.702	6.755		21.702	6.813		21.702	7.406		21.702	7.589
21.716	6.781		21.716	6.583		21.716	7.12		21.716	7.495
21.731	6.646		21.731	6.76		21.731	6.917		21.731	7.302
21.745	6.682		21.745	6.682		21.745	7.141		21.745	6.979
21.76	6.839		21.76	6.953		21.76	6.891		21.76	6.823
21.774	6.734		21.774	6.245		21.774	7.031		21.774	6.88
21.789	7.016		21.789	6.849		21.789	6.932		21.789	6.469
21.803	6.552		21.803	6.792		21.803	7.12		21.803	6.891
21.818	6.917		21.818	6.818		21.818	6.974		21.818	6.802
21.832	6.745		21.832	6.667		21.832	7.365		21.832	6.656
21.847	7.146		21.847	7.016		21.847	7.563		21.847	6.682
21.861	6.839		21.861	6.797		21.861	7.193		21.861	6.469
21.876	7.203		21.876	7.172		21.876	7.109		21.876	6.484
21.89	7.135		21.89	7.021		21.89	7.323		21.89	6.875
21.905	7.214		21.905	6.969		21.905	7.26		21.905	6.589
21.919	7.417		21.919	6.932		21.919	7.464		21.919	6.87
21.934	6.938		21.934	7.151		21.934	7.51		21.934	6.813
21.948	6.885		21.948	7.083		21.948	7.599		21.948	7.104
21.963	6.745		21.963	6.859		21.963	7.271		21.963	7.203
21.977	6.953		21.977	6.786		21.977	7.458		21.977	7.01
21.992	7.005		21.992	6.755		21.992	7.214		21.992	7.354
22.006	6.536		22.006	6.62		22.006	6.88		22.006	6.885
22.021	6.432		22.021	6.521		22.021	7.083		22.021	6.859
22.035	6.964		22.035	6.693		22.035	7.266		22.035	6.365
22.05	6.005		22.05	6.396		22.05	7.281		22.05	6.729
22.064	6.964		22.064	6.505		22.064	6.979		22.064	6.552
22.079	6.443		22.079	6.693		22.079	7.042		22.079	6.901
22.093	6.932		22.093	6.297		22.093	7.057		22.093	6.401
22.108	6.521		22.108	6.505		22.108	7.036		22.108	6.432
22.122	6.667		22.122	7.052		22.122	7.057		22.122	6.615
22.137	6.427		22.137	6.536		22.137	7.271		22.137	6.448
22.151	6.385		22.151	6.479		22.151	6.865		22.151	6.432
22.166	6.469		22.166	6.438		22.166	7.099		22.166	6.417
22.18	6.411		22.18	6.484		22.18	6.823		22.18	6.516
22.195	6.661		22.195	6.516		22.195	6.896		22.195	6.651
22.209	6.844		22.209	6.724		22.209	7.109		22.209	6.208
22.223	6.859		22.223	6.818		22.223	6.854		22.223	6.672
22.238	6.521		22.238	6.682		22.238	6.901		22.238	6.698
22.252	6.656		22.252	6.49		22.252	6.995		22.252	6.734
22.267	6.563		22.267	6.328		22.267	6.885		22.267	6.938
22.281	6.453		22.281	6.839		22.281	7.078		22.281	6.677
22.296	6.458		22.296	6.776		22.296	7.099		22.296	6.219
22.31	6.51		22.31	6.583		22.31	6.839		22.31	6.339
22.325	6.422		22.325	6.776		22.325	6.911		22.325	6.422
22.339	6.927		22.339	6.755		22.339	6.87		22.339	6.396
22.354	6.672		22.354	6.589		22.354	7.161		22.354	6.766
22.368	6.625		22.368	6.719		22.368	6.708		22.368	6.323
22.383	6.62		22.383	7.182		22.383	7.359		22.383	6.63
22.397	6.833		22.397	6.677		22.397	6.911		22.397	6.495
22.412	6.286		22.412	6.875		22.412	7.057		22.412	6.641
22.426	6.839		22.426	6.542		22.426	7.052		22.426	6.151
22.441	6.516		22.441	6.724		22.441	6.859		22.441	6.703
22.455	6.62		22.455	6.464		22.455	6.974		22.455	6.26
22.47	6.813		22.47	6.464		22.47	7.036		22.47	6.547
22.484	6.432		22.484	6.276		22.484	7		22.484	6.391
22.499	6.609		22.499	6.865		22.499	6.688		22.499	6.719
22.513	6.661		22.513	6.542		22.513	6.964		22.513	6.396
22.528	6.693		22.528	6.547		22.528	7.156		22.528	6.583
22.542	6.708		22.542	6.359		22.542	7.057		22.542	6.688
22.557	6.37		22.557	6.391		22.557	6.828		22.557	6.427
22.571	6.797		22.571	6.51		22.571	6.87		22.571	6.615
22.586	6.682		22.586	6.474		22.586	6.896		22.586	6.25
22.6	6.557		22.6	6.479		22.6	6.953		22.6	6.667
22.615	6.656		22.615	6.568		22.615	7.01		22.615	6.885
22.629	6.521		22.629	6.417		22.629	6.859		22.629	6.333
22.644	6.885		22.644	6.745		22.644	6.859		22.644	6.573
22.658	6.698		22.658	6.578		22.658	7.229		22.658	6.464
22.673	6.719		22.673	6.365		22.673	6.682		22.673	6.13
22.687	6.536		22.687	6.688		22.687	6.729		22.687	6.589
22.702	6.531		22.702	6.531		22.702	6.891		22.702	6.583
22.716	6.688		22.716	6.443		22.716	7.286		22.716	6.615
22.73	6.641		22.73	7.078		22.73	7.255		22.73	6.536
22.745	6.786		22.745	6.604		22.745	6.906		22.745	6.536
22.759	6.75		22.759	6.328		22.759	6.786		22.759	6.599
22.774	6.938		22.774	7.026		22.774	7.068		22.774	6.646
22.788	6.698		22.788	6.948		22.788	6.88		22.788	6.615
22.803	6.594		22.803	6.99		22.803	6.911		22.803	6.531
22.817	6.635		22.817	6.672		22.817	7.177		22.817	6.24
22.832	6.615		22.832	7.12		22.832	7.344		22.832	6.833
22.846	7.297		22.846	6.776		22.846	7.214		22.846	6.781
22.861	6.938		22.861	6.938		22.861	7.188		22.861	6.552
22.875	7.104		22.875	6.865		22.875	7.354		22.875	6.703
22.89	7.036		22.89	6.953		22.89	7.536		22.89	6.885
22.904	7.443		22.904	7.057		22.904	7.193		22.904	6.563
22.919	7.682		22.919	7.063		22.919	7.547		22.919	6.813
22.933	7.943		22.933	7.089		22.933	7.255		22.933	7.396
22.948	8.156		22.948	7.135		22.948	7.698		22.948	7.229
22.962	8.109		22.962	7.313		22.962	7.656		22.962	7.13
22.977	8.703		22.977	7.557		22.977	8.438		22.977	7.047
22.991	9.453		22.991	7.521		22.991	8.745		22.991	7.37
23.006	10.427		23.006	8.578		23.006	9.229		23.006	7.323
23.02	11.281		23.02	9.318		23.02	9.464		23.02	7.62
23.035	12.552		23.035	8.969		23.035	9.911		23.035	7.792
23.049	14.099		23.049	10.292		23.049	10.938		23.049	7.865
23.064	15.281		23.064	11.281		23.064	12.156		23.064	8.568
23.078	17.188		23.078	12.281		23.078	13.807		23.078	9.563
23.093	17.984		23.093	13.156		23.093	14.911		23.093	10.552
23.107	17.5		23.107	14.057		23.107	16.078		23.107	11.328
23.122	15.448		23.122	14.354		23.122	15.625		23.122	12.479
23.136	13.104		23.136	12.974		23.136	14.547		23.136	13.432
23.151	10.385		23.151	11.99		23.151	13.948		23.151	14.75
23.165	9.078		23.165	10.552		23.165	11.948		23.165	16.188
23.18	8.198		23.18	8.573		23.18	10.271		23.18	16.219
23.194	7.974		23.194	8.005		23.194	8.958		23.194	14.688
23.209	7.786		23.209	7.776		23.209	8.349		23.209	13.104
23.223	7.542		23.223	7.411		23.223	8.094		23.223	11.208
23.238	7.292		23.238	7.307		23.238	8.042		23.238	9.219
23.252	6.896		23.252	7.292		23.252	7.484		23.252	8.323
23.266	6.932		23.266	7.115		23.266	7.776		23.266	7.729
23.281	7.151		23.281	7.266		23.281	7.609		23.281	6.943
23.295	7.188		23.295	7.203		23.295	7.24		23.295	7.385
23.31	7.234		23.31	6.896		23.31	7.703		23.31	7.172
23.324	6.911		23.324	6.729		23.324	7.682		23.324	7.271
23.339	6.797		23.339	6.974		23.339	7.76		23.339	7.339
23.353	6.88		23.353	7.161		23.353	7.182		23.353	6.964
23.368	6.88		23.368	6.802		23.368	7.021		23.368	6.995
23.382	7.151		23.382	6.813		23.382	7.547		23.382	7.219
23.397	6.844		23.397	6.776		23.397	7.401		23.397	7.036
23.411	6.865		23.411	6.682		23.411	7.193		23.411	6.964
23.426	6.74		23.426	7.026		23.426	7.427		23.426	6.729
23.44	7.307		23.44	6.943		23.44	7.083		23.44	6.948
23.455	7.005		23.455	6.938		23.455	7.156		23.455	6.599
23.469	7.328		23.469	7.214		23.469	7.521		23.469	6.844
23.484	7.271		23.484	6.724		23.484	7.292		23.484	6.849
23.498	7.203		23.498	6.995		23.498	7.313		23.498	6.896
23.513	7.078		23.513	6.823		23.513	7.25		23.513	7.01
23.527	7.563		23.527	7.151		23.527	7.396		23.527	6.719
23.542	7.271		23.542	7.057		23.542	7.443		23.542	6.906
23.556	7.161		23.556	7.208		23.556	7.922		23.556	7.047
23.571	7.396		23.571	7.135		23.571	7.63		23.571	6.854
23.585	7.229		23.585	7.099		23.585	7.896		23.585	6.635
23.6	7.203		23.6	6.974		23.6	7.615		23.6	7.464
23.614	7.396		23.614	7.057		23.614	7.714		23.614	7.063
23.629	7.49		23.629	7.229		23.629	8.104		23.629	7.349
23.643	8.104		23.643	7.313		23.643	8.224		23.643	7.365
23.658	8.057		23.658	7.417		23.658	8.5		23.658	7.01
23.672	8.26		23.672	7.625		23.672	8.318		23.672	7.281
23.687	8.62		23.687	7.563		23.687	8.25		23.687	7.411
23.701	8.323		23.701	7.974		23.701	8.771		23.701	7.505
23.716	8.922		23.716	7.615		23.716	9.156		23.716	7.229
23.73	9.427		23.73	8.151		23.73	8.938		23.73	7.839
23.745	9.349		23.745	8.146		23.745	9.068		23.745	7.521
23.759	10.099		23.759	8.88		23.759	9.859		23.759	8.047
23.773	10.682		23.773	9.224		23.773	9.703		23.773	7.62
23.788	11.807		23.788	9.349		23.788	10.443		23.788	8.297
23.802	13.026		23.802	10.229		23.802	11.182		23.802	8.333
23.817	14.047		23.817	10.75		23.817	11.87		23.817	9.057
23.831	17.063		23.831	11.75		23.831	13.073		23.831	9.021
23.846	20.141		23.846	13.193		23.846	15.01		23.846	9.531
23.86	23.729		23.86	14.495		23.86	16.203		23.86	10.245
23.875	27.307		23.875	16.323		23.875	18.458		23.875	11.755
23.889	34.38		23.889	19.276		23.889	21.786		23.889	12.505
23.904	42.099		23.904	22.917		23.904	25.688		23.904	14.172
23.918	49.635		23.918	27.698		23.918	30.932		23.918	16.151
23.933	57.464		23.933	32.594		23.933	35.922		23.933	19.276
23.947	65.177		23.947	38.214		23.947	42.714		23.947	23.188
23.962	65.771		23.962	44.943		23.962	48.359		23.962	27.849
23.976	60.781		23.976	47.573		23.976	53.667		23.976	34.432
23.991	49.974		23.991	47.13		23.991	53.427		23.991	42.385
24.005	35.74		24.005	40.859		24.005	47.276		24.005	50.583
24.02	25.286		24.02	30.958		24.02	37.984		24.02	57.557
24.034	17.932		24.034	23.51		24.034	28.776		24.034	60.63
24.049	14.578		24.049	16.859		24.049	20.703		24.049	58.49
24.063	11.646		24.063	13.474		24.063	16.38		24.063	49.625
24.078	10.698		24.078	11.51		24.078	13.755		24.078	36.719
24.092	9.714		24.092	10.38		24.092	11.469		24.092	25.708
24.107	9.182		24.107	9.375		24.107	10.172		24.107	19.318
24.121	8.307		24.121	8.859		24.121	9.359		24.121	13.979
24.136	8.104		24.136	8.036		24.136	9.057		24.136	12.182
24.15	7.87		24.15	7.786		24.15	9.089		24.15	10.578
24.165	7.484		24.165	7.464		24.165	8.651		24.165	9.385
24.179	7.495		24.179	7.198		24.179	8		24.179	8.698
24.194	7.385		24.194	7.188		24.194	7.755		24.194	8.583
24.208	7.203		24.208	7.74		24.208	8.031		24.208	8.167
24.223	7.547		24.223	7.354		24.223	7.484		24.223	7.734
24.237	7.063		24.237	6.927		24.237	7.422		24.237	7.604
24.252	6.87		24.252	6.792		24.252	7.25		24.252	7.422
24.266	6.87		24.266	6.896		24.266	7.406		24.266	7.109
24.28	6.849		24.28	7.073		24.28	7.255		24.28	7.401
24.295	6.724		24.295	6.495		24.295	7.167		24.295	6.724
24.309	6.745		24.309	6.802		24.309	7.339		24.309	7.089
24.324	6.813		24.324	6.771		24.324	7.13		24.324	6.75
24.338	6.698		24.338	6.943		24.338	7.214		24.338	7
24.353	6.661		24.353	6.708		24.353	7.057		24.353	6.839
24.367	6.87		24.367	6.901		24.367	7.286		24.367	6.688
24.382	6.729		24.382	6.375		24.382	7.016		24.382	6.885
24.396	6.536		24.396	6.594		24.396	7.396		24.396	6.833
24.411	6.63		24.411	6.458		24.411	7.266		24.411	6.776
24.425	6.609		24.425	6.458		24.425	7.323		24.425	6.307
24.44	6.125		24.44	6.38		24.44	7.016		24.44	6.438
24.454	6.833		24.454	6.411		24.454	7.047		24.454	6.146
24.469	6.708		24.469	6.714		24.469	7.266		24.469	6.557
24.483	6.042		24.483	6.021		24.483	7.12		24.483	6.047
24.498	6.292		24.498	6.302		24.498	7.021		24.498	6.12
24.512	6.401		24.512	6.385		24.512	6.458		24.512	6.302
24.527	6.542		24.527	6.203		24.527	6.604		24.527	6.26
24.541	6.5		24.541	6.156		24.541	6.609		24.541	6.068
24.556	6.229		24.556	6.323		24.556	6.771		24.556	6.422
24.57	6.51		24.57	6.099		24.57	6.375		24.57	6.12
24.585	6.38		24.585	6.568		24.585	7.031		24.585	6.208
24.599	6.245		24.599	6.448		24.599	6.729		24.599	6.068
24.614	6.359		24.614	6.089		24.614	6.542		24.614	6.094
24.628	6.141		24.628	6.307		24.628	6.688		24.628	6.302
24.643	6.276		24.643	6.365		24.643	6.698		24.643	6.542
24.657	6.286		24.657	6.208		24.657	6.615		24.657	6.026
24.672	6.208		24.672	6.094		24.672	6.411		24.672	6.151
24.686	6.099		24.686	6.161		24.686	6.318		24.686	5.87
24.701	6.255		24.701	6.005		24.701	6.682		24.701	6.172
24.715	6.411		24.715	6.177		24.715	6.51		24.715	6.276
24.73	6.255		24.73	6.302		24.73	6.5		24.73	6.313
24.744	6.13		24.744	6.349		24.744	6.703		24.744	6.13
24.759	5.917		24.759	6.104		24.759	6.62		24.759	5.719
24.773	6.219		24.773	6.063		24.773	6.609		24.773	6.156
24.788	6.224		24.788	6.198		24.788	6.677		24.788	5.885
24.802	6.406		24.802	6.063		24.802	6.505		24.802	6.016
24.816	6.594		24.816	6.057		24.816	6.49		24.816	5.969
24.831	5.797		24.831	6.396		24.831	6.578		24.831	5.99
24.845	5.995		24.845	5.891		24.845	6.755		24.845	6.38
24.86	6.047		24.86	6		24.86	6.5		24.86	6.318
24.874	5.958		24.874	6.229		24.874	6.495		24.874	6.188
24.889	6.063		24.889	5.776		24.889	6.771		24.889	6.104
24.903	5.964		24.903	6.099		24.903	6.349		24.903	6.182
24.918	6.146		24.918	6.021		24.918	6.464		24.918	5.995
24.932	6.047		24.932	6.411		24.932	6.448		24.932	5.807
24.947	6.24		24.947	5.979		24.947	6.646		24.947	6.125
24.961	5.896		24.961	6.26		24.961	6.464		24.961	6.151
24.976	6.021		24.976	5.943		24.976	6.578		24.976	5.995
24.99	6.406		24.99	5.974		24.99	6.891		24.99	6.125
25.005	6.151		25.005	6.115		25.005	6.396		25.005	5.792
25.019	5.672		25.019	5.911		25.019	6.443		25.019	6.141
25.034	5.776		25.034	6.161		25.034	6.448		25.034	5.547
25.048	5.938		25.048	6.224		25.048	6.635		25.048	5.755
25.063	5.766		25.063	5.948		25.063	6.365		25.063	5.948
25.077	6.151		25.077	6.229		25.077	6.427		25.077	5.906
25.092	6.031		25.092	5.953		25.092	6.453		25.092	5.922
25.106	6.245		25.106	6.234		25.106	6.536		25.106	5.839
25.121	6.026		25.121	6.208		25.121	6.49		25.121	5.677
25.135	5.865		25.135	6.177		25.135	6.536		25.135	5.891
25.15	5.979		25.15	5.979		25.15	6.589		25.15	6.276
25.164	5.964		25.164	6.25		25.164	6.349		25.164	5.807
25.179	6.203		25.179	6.005		25.179	6.422		25.179	6.057
25.193	6.167		25.193	6.031		25.193	6.615		25.193	5.672
25.208	6.542		25.208	6.203		25.208	6.281		25.208	6.047
25.222	6.849		25.222	6.198		25.222	6.557		25.222	6.057
25.237	6.656		25.237	6.339		25.237	6.781		25.237	5.891
25.251	6.76		25.251	6.255		25.251	6.813		25.251	5.891
25.266	6.651		25.266	6.375		25.266	6.823		25.266	5.828
25.28	7.151		25.28	6.38		25.28	6.891		25.28	5.682
25.295	7.432		25.295	6.552		25.295	7.438		25.295	5.823
25.309	7.766		25.309	7.12		25.309	7.302		25.309	6.422
25.323	8.099		25.323	6.828		25.323	7.448		25.323	6.313
25.338	8		25.338	7.375		25.338	7.995		25.338	6.583
25.352	7.974		25.352	7.24		25.352	8.042		25.352	6.974
25.367	7.693		25.367	7.49		25.367	8.25		25.367	6.906
25.381	6.891		25.381	7.219		25.381	7.719		25.381	7.396
25.396	6.536		25.396	6.833		25.396	7.948		25.396	7.984
25.41	6.01		25.41	6.583		25.41	6.974		25.41	8.125
25.425	6.042		25.425	6.401		25.425	6.839		25.425	7.885
25.439	5.958		25.439	6.021		25.439	6.349		25.439	7.349
25.454	6.161		25.454	6.26		25.454	6.625		25.454	6.786
25.468	5.891		25.468	5.922		25.468	6.432		25.468	6.807
25.483	5.839		25.483	5.953		25.483	6.333		25.483	6.12
25.497	5.964		25.497	5.76		25.497	6.516		25.497	5.875
25.512	5.802		25.512	5.833		25.512	6.307		25.512	5.932
25.526	5.698		25.526	6.135		25.526	5.917		25.526	5.74
25.541	5.844		25.541	5.958		25.541	6.432		25.541	5.995
25.555	5.823		25.555	5.958		25.555	6.411		25.555	5.786
25.57	5.719		25.57	6.177		25.57	6.156		25.57	5.589
25.584	5.505		25.584	5.771		25.584	6.109		25.584	5.87
25.599	5.891		25.599	5.776		25.599	6.224		25.599	5.786
25.613	6.063		25.613	5.833		25.613	6.531		25.613	5.99
25.628	5.74		25.628	6.021		25.628	6		25.628	5.813
25.642	5.813		25.642	5.911		25.642	6.12		25.642	5.76
25.657	5.875		25.657	5.771		25.657	6.021		25.657	5.865
25.671	5.786		25.671	5.849		25.671	6.141		25.671	5.792
25.686	6.052		25.686	6.057		25.686	6.224		25.686	6.047
25.7	5.734		25.7	5.859		25.7	6.38		25.7	5.922
25.715	5.792		25.715	5.99		25.715	6.161		25.715	5.844
25.729	5.547		25.729	5.771		25.729	6.229		25.729	5.839
25.744	5.776		25.744	5.813		25.744	6.224		25.744	6.141
25.758	5.63		25.758	5.625		25.758	6.104		25.758	5.818
25.773	5.885		25.773	5.62		25.773	6.266		25.773	5.974
25.787	5.625		25.787	5.88		25.787	6.109		25.787	5.953
25.802	5.714		25.802	5.62		25.802	6.573		25.802	5.484
25.816	6.005		25.816	6.156		25.816	6.073		25.816	5.75
25.83	5.797		25.83	5.813		25.83	6.5		25.83	5.76
25.845	5.688		25.845	5.839		25.845	6.156		25.845	5.755
25.859	5.802		25.859	5.786		25.859	6.188		25.859	5.984
25.874	6.026		25.874	6.016		25.874	6.474		25.874	5.693
25.888	5.771		25.888	5.813		25.888	6.188		25.888	5.849
25.903	5.964		25.903	5.656		25.903	6.208		25.903	5.615
25.917	5.974		25.917	6.156		25.917	6.536		25.917	5.943
25.932	6.292		25.932	5.958		25.932	6.443		25.932	5.984
25.946	6		25.946	5.818		25.946	6.682		25.946	5.74
25.961	6.719		25.961	6.234		25.961	6.38		25.961	5.786
25.975	6.542		25.975	6.135		25.975	6.51		25.975	6.005
25.99	6.578		25.99	6.057		25.99	6.339		25.99	5.828
26.004	6.807		26.004	6.193		26.004	6.641		26.004	5.969
26.019	7.344		26.019	6.458		26.019	6.859		26.019	5.964
26.033	8.016		26.033	6.734		26.033	7.266		26.033	6.125
26.048	8.615		26.048	6.901		26.048	7.344		26.048	6.078
26.062	9.495		26.062	7.417		26.062	7.745		26.062	6.5
26.077	10.307		26.077	8.083		26.077	8.583		26.077	6.849
26.091	11.63		26.091	9.016		26.091	9.146		26.091	7.354
26.106	12.76		26.106	9.245		26.106	9.365		26.106	7.26
26.12	13.583		26.12	9.385		26.12	11.016		26.12	7.661
26.135	13.797		26.135	10.865		26.135	11.318		26.135	8.516
26.149	12.833		26.149	11.016		26.149	12.339		26.149	9.078
26.164	11.063		26.164	11.323		26.164	12		26.164	10.708
26.178	9.62		26.178	10.161		26.178	11.177		26.178	11.208
26.193	8.12		26.193	8.724		26.193	10.182		26.193	12.589
26.207	6.995		26.207	7.839		26.207	8.63		26.207	12.609
26.222	6.286		26.222	7.042		26.222	7.719		26.222	12.078
26.236	6.469		26.236	6.609		26.236	7.156		26.236	11.448
26.251	6.161		26.251	6.688		26.251	6.766		26.251	9.448
26.265	6.094		26.265	6.292		26.265	6.245		26.265	7.661
26.28	5.651		26.28	5.943		26.28	6.307		26.28	7.182
26.294	5.943		26.294	5.901		26.294	6.495		26.294	6.823
26.309	5.693		26.309	6.109		26.309	6.089		26.309	6.198
26.323	6.01		26.323	5.505		26.323	6.552		26.323	6.042
26.338	5.802		26.338	5.865		26.338	5.724		26.338	5.729
26.352	5.635		26.352	5.646		26.352	6.068		26.352	5.734
26.366	5.797		26.366	5.453		26.366	6.135		26.366	5.682
26.381	5.755		26.381	5.495		26.381	6.109		26.381	5.938
26.395	5.729		26.395	5.484		26.395	6.052		26.395	5.672
26.41	5.76		26.41	5.661		26.41	6.245		26.41	5.526
26.424	5.583		26.424	5.464		26.424	6.094		26.424	5.984
26.439	5.625		26.439	5.667		26.439	6.12		26.439	5.76
26.453	5.708		26.453	5.708		26.453	6.104		26.453	5.682
26.468	5.609		26.468	5.802		26.468	5.833		26.468	5.516
26.482	5.891		26.482	5.729		26.482	5.943		26.482	5.568
26.497	5.557		26.497	5.625		26.497	5.844		26.497	5.891
26.511	5.635		26.511	5.698		26.511	6.089		26.511	5.688
26.526	5.906		26.526	5.521		26.526	6.057		26.526	5.698
26.54	5.516		26.54	5.698		26.54	5.938		26.54	5.708
26.555	5.318		26.555	5.802		26.555	6.016		26.555	5.615
26.569	5.552		26.569	5.344		26.569	6.031		26.569	5.375
26.584	5.609		26.584	5.844		26.584	5.786		26.584	6.078
26.598	5.656		26.598	5.766		26.598	6.141		26.598	5.365
26.613	5.917		26.613	5.797		26.613	5.698		26.613	5.729
26.627	5.776		26.627	5.724		26.627	6.349		26.627	5.802
26.642	5.536		26.642	5.734		26.642	5.901		26.642	5.776
26.656	5.719		26.656	5.672		26.656	6.078		26.656	5.417
26.671	5.469		26.671	5.536		26.671	6		26.671	5.635
26.685	5.651		26.685	5.833		26.685	6.063		26.685	5.479
26.7	5.667		26.7	5.531		26.7	5.74		26.7	5.682
26.714	5.568		26.714	5.766		26.714	5.854		26.714	5.557
26.729	5.484		26.729	5.693		26.729	6.005		26.729	5.568
26.743	5.547		26.743	5.516		26.743	5.839		26.743	5.688
26.758	5.51		26.758	5.719		26.758	6.042		26.758	5.385
26.772	5.073		26.772	5.688		26.772	5.714		26.772	5.505
26.787	5.323		26.787	5.828		26.787	5.813		26.787	5.427
26.801	5.531		26.801	5.885		26.801	6.167		26.801	5.651
26.816	5.432		26.816	5.438		26.816	5.969		26.816	5.5
26.83	5.771		26.83	5.365		26.83	6.036		26.83	5.583
26.845	5.375		26.845	5.62		26.845	6.052		26.845	5.844
26.859	5.615		26.859	5.839		26.859	6.109		26.859	5.714
26.873	5.646		26.873	5.599		26.873	5.948		26.873	5.385
26.888	5.943		26.888	5.703		26.888	5.969		26.888	5.516
26.902	5.896		26.902	5.99		26.902	5.943		26.902	5.661
26.917	5.786		26.917	5.682		26.917	6.255		26.917	5.583
26.931	5.646		26.931	5.641		26.931	6.01		26.931	5.547
26.946	5.448		26.946	5.74		26.946	6.365		26.946	5.307
26.96	5.703		26.96	5.781		26.96	5.87		26.96	5.589
26.975	5.984		26.975	5.906		26.975	6.401		26.975	5.589
26.989	5.74		26.989	5.964		26.989	6.302		26.989	5.734
27.004	6.094		27.004	5.781		27.004	6		27.004	5.734
27.018	5.703		27.018	5.849		27.018	6.172		27.018	5.688
27.033	6.12		27.033	5.906		27.033	6.245		27.033	5.714
27.047	5.859		27.047	6.208		27.047	6.948		27.047	5.698
27.062	5.917		27.062	6.042		27.062	6.333		27.062	5.88
27.076	6.099		27.076	5.938		27.076	6.307		27.076	5.839
27.091	5.953		27.091	5.724		27.091	6.844		27.091	5.521
27.105	6.188		27.105	6.417		27.105	6.328		27.105	5.953
27.12	6.563		27.12	6.005		27.12	6.719		27.12	5.557
27.134	6.411		27.134	6.271		27.134	6.495		27.134	5.781
27.149	6.75		27.149	6.042		27.149	6.818		27.149	6.104
27.163	6.839		27.163	6.266		27.163	6.766		27.163	6.089
27.178	7.146		27.178	6.724		27.178	7.198		27.178	6.12
27.192	7.135		27.192	6.776		27.192	7.24		27.192	6.021
27.207	7.682		27.207	6.677		27.207	7.682		27.207	6.333
27.221	8.417		27.221	6.688		27.221	7.964		27.221	6.359
27.236	8.906		27.236	7.188		27.236	8.068		27.236	6.682
27.25	9.818		27.25	7.443		27.25	8.661		27.25	6.516
27.265	11.047		27.265	8.104		27.265	9.083		27.265	6.844
27.279	12.328		27.279	8.354		27.279	9.776		27.279	6.88
27.294	13.62		27.294	9.438		27.294	10.469		27.294	7.51
27.308	15.979		27.308	10.13		27.308	11.891		27.308	7.464
27.323	18.672		27.323	11.323		27.323	13.083		27.323	8.219
27.337	22.771		27.337	13.307		27.337	14.927		27.337	9.203
27.352	26.568		27.352	14.667		27.352	17.203		27.352	9.766
27.366	32.37		27.366	18.307		27.366	19.813		27.366	11.417
27.38	36.578		27.38	21.328		27.38	23.266		27.38	12.75
27.395	41.51		27.395	24.505		27.395	27.021		27.395	15.292
27.409	42.495		27.409	28.995		27.409	31.094		27.409	18.417
27.424	38.745		27.424	30.047		27.424	33.172		27.424	22.521
27.438	32.104		27.438	30.563		27.438	34.24		27.438	26.917
27.453	23.583		27.453	27.578		27.453	31.318		27.453	31.922
27.467	16.641		27.467	22.286		27.467	25.594		27.467	36.438
27.482	12.063		27.482	16.833		27.482	20.135		27.482	38.219
27.496	9.885		27.496	12.875		27.496	15.203		27.496	37.177
27.511	8.682		27.511	10.469		27.511	11.911		27.511	31.974
27.525	7.63		27.525	8.719		27.525	10.302		27.525	24.297
27.54	7.12		27.54	7.948		27.54	8.979		27.54	17.188
27.554	6.328		27.554	7.031		27.554	8.302		27.554	12.901
27.569	6.396		27.569	6.844		27.569	7.495		27.569	9.854
27.583	6.224		27.583	6.339		27.583	6.76		27.583	8.391
27.598	5.964		27.598	5.984		27.598	6.906		27.598	7.516
27.612	5.995		27.612	5.656		27.612	6.526		27.612	6.495
27.627	5.943		27.627	5.969		27.627	6.406		27.627	6.453
27.641	5.786		27.641	5.932		27.641	6.427		27.641	6.083
27.656	5.682		27.656	6.005		27.656	6.208		27.656	5.922
27.67	5.516		27.67	5.479		27.67	6.026		27.67	6.307
27.685	5.734		27.685	5.531		27.685	6.115		27.685	6.151
27.699	5.698		27.699	5.474		27.699	5.568		27.699	5.964
27.714	5.568		27.714	5.766		27.714	5.979		27.714	5.792
27.728	5.458		27.728	5.542		27.728	5.776		27.728	5.859
27.743	5.24		27.743	5.344		27.743	5.844		27.743	5.568
27.757	5.328		27.757	5.443		27.757	5.63		27.757	5.932
27.772	5.198		27.772	5.401		27.772	5.865		27.772	5.453
27.786	5.495		27.786	5.313		27.786	5.771		27.786	5.734
27.801	5.333		27.801	5.667		27.801	5.615		27.801	5.333
27.815	5.224		27.815	5.354		27.815	5.776		27.815	5.563
27.83	5.083		27.83	5.286		27.83	5.818		27.83	5.281
27.844	5.458		27.844	5.146		27.844	5.635		27.844	5.641
27.859	5.016		27.859	5.313		27.859	5.62		27.859	5.458
27.873	5.021		27.873	5.167		27.873	5.604		27.873	5.313
27.888	4.865		27.888	5.297		27.888	5.568		27.888	5.234
27.902	5.052		27.902	5.552		27.902	5.724		27.902	4.891
27.916	5.156		27.916	5.521		27.916	5.474		27.916	5.286
27.931	5.318		27.931	5.161		27.931	5.745		27.931	5.052
27.945	5.286		27.945	5.406		27.945	5.349		27.945	4.943
27.96	5.375		27.96	5.76		27.96	5.51		27.96	5.057
27.974	5.375		27.974	5.661		27.974	5.661		27.974	5.224
27.989	5.38		27.989	5.542		27.989	5.922		27.989	5.083
28.003	5.292		28.003	5.578		28.003	5.953		28.003	5.37
28.018	5.516		28.018	5.406		28.018	5.714		28.018	5.208
28.032	5.625		28.032	5.396		28.032	6.328		28.032	5.302
28.047	5.891		28.047	5.552		28.047	5.917		28.047	5.156
28.061	6.068		28.061	5.885		28.061	6.339		28.061	5.589
28.076	6.406		28.076	5.875		28.076	6.307		28.076	5.74
28.09	6.375		28.09	6.203		28.09	6.255		28.09	5.448
28.105	7.208		28.105	6.536		28.105	6.521		28.105	5.922
28.119	7.677		28.119	6.745		28.119	7.281		28.119	5.688
28.134	8.068		28.134	7.328		28.134	7.677		28.134	6.031
28.148	7.844		28.148	7.484		28.148	8.313		28.148	6.047
28.163	7.677		28.163	7.656		28.163	8.167		28.163	6.682
28.177	7.151		28.177	7.703		28.177	8.438		28.177	6.99
28.192	6.573		28.192	7.411		28.192	7.792		28.192	7.24
28.206	6.109		28.206	6.76		28.206	7.193		28.206	7.938
28.221	5.922		28.221	6.208		28.221	6.76		28.221	7.76
28.235	5.427		28.235	5.839		28.235	6.276		28.235	7.672
28.25	5.094		28.25	5.302		28.25	5.901		28.25	7.229
28.264	4.828		28.264	5.297		28.264	5.656		28.264	6.729
28.279	4.917		28.279	5.375		28.279	5.927		28.279	6.182
28.293	4.964		28.293	5.25		28.293	5.563		28.293	5.651
28.308	5.219		28.308	4.958		28.308	5.224		28.308	5.438
28.322	5.198		28.322	5.021		28.322	5.516		28.322	4.953
28.337	5.021		28.337	5.151		28.337	5.385		28.337	5.099
28.351	5.016		28.351	4.859		28.351	5.5		28.351	5.276
28.366	4.844		28.366	5.042		28.366	5.38		28.366	5.188
28.38	4.938		28.38	4.901		28.38	5.01		28.38	5.042
28.395	4.885		28.395	5.286		28.395	5.323		28.395	5.104
28.409	4.526		28.409	5.073		28.409	5.427		28.409	5.135
28.423	4.667		28.423	5.104		28.423	5.031		28.423	4.922
28.438	4.708		28.438	5.042		28.438	5.37		28.438	4.995
28.452	4.755		28.452	5.031		28.452	5.443		28.452	4.844
28.467	5.01		28.467	4.891		28.467	5.083		28.467	4.703
28.481	4.656		28.481	5.005		28.481	5.208		28.481	4.677
28.496	4.573		28.496	4.984		28.496	4.745		28.496	4.781
28.51	4.615		28.51	4.906		28.51	5.016		28.51	4.766
28.525	4.729		28.525	5.016		28.525	5.271		28.525	4.615
28.539	4.724		28.539	4.802		28.539	5.214		28.539	5.031
28.554	4.797		28.554	5.042		28.554	5.339		28.554	4.786
28.568	4.667		28.568	5.031		28.568	5.167		28.568	4.87
28.583	4.948		28.583	4.74		28.583	5.323		28.583	4.953
28.597	4.901		28.597	5.125		28.597	5.286		28.597	4.802
28.612	4.844		28.612	5.172		28.612	5.208		28.612	4.75
28.626	4.958		28.626	5.042		28.626	5.021		28.626	4.885
28.641	4.875		28.641	5.146		28.641	4.969		28.641	4.625
28.655	4.651		28.655	4.547		28.655	5.24		28.655	4.911
28.67	4.786		28.67	4.839		28.67	4.995		28.67	4.484
28.684	4.885		28.684	4.766		28.684	5.12		28.684	4.688
28.699	4.849		28.699	4.927		28.699	4.943		28.699	4.516
28.713	4.573		28.713	4.974		28.713	5.188		28.713	4.688
28.728	4.75		28.728	4.839		28.728	4.875		28.728	4.896
28.742	4.693		28.742	4.76		28.742	4.943		28.742	4.76
28.757	4.531		28.757	4.974		28.757	4.729		28.757	4.854
28.771	4.797		28.771	4.922		28.771	5.021		28.771	5.151
28.786	4.766		28.786	4.729		28.786	5.026		28.786	4.854
28.8	4.589		28.8	4.724		28.8	4.724		28.8	4.609
28.815	4.594		28.815	5.083		28.815	4.943		28.815	4.573
28.829	4.604		28.829	4.901		28.829	4.797		28.829	4.682
28.844	4.219		28.844	4.932		28.844	5.25		28.844	4.828
28.858	4.74		28.858	4.865		28.858	4.693		28.858	4.516
28.873	4.594		28.873	4.495		28.873	5.109		28.873	4.505
28.887	4.599		28.887	4.984		28.887	5.042		28.887	4.786
28.902	4.875		28.902	4.672		28.902	5.135		28.902	4.891
28.916	4.604		28.916	4.698		28.916	4.828		28.916	4.786
28.93	4.51		28.93	4.87		28.93	4.984		28.93	4.578
28.945	4.839		28.945	4.729		28.945	5.125		28.945	4.75
28.959	4.625		28.959	4.641		28.959	4.922		28.959	4.781
28.974	4.458		28.974	4.865		28.974	5.292		28.974	4.833
28.988	4.609		28.988	4.615		28.988	5.115		28.988	4.49
29.003	4.688		29.003	4.984		29.003	5.078		29.003	4.693
29.017	4.448		29.017	4.938		29.017	4.88		29.017	4.635
29.032	4.401		29.032	4.672		29.032	5.646		29.032	4.552
29.046	4.792		29.046	4.807		29.046	4.932		29.046	4.766
29.061	4.406		29.061	4.849		29.061	5.167		29.061	4.839
29.075	4.604		29.075	4.75		29.075	4.589		29.075	4.755
29.09	4.401		29.09	4.792		29.09	4.833		29.09	4.688
29.104	4.5		29.104	4.818		29.104	4.807		29.104	4.969
29.119	4.568		29.119	4.526		29.119	5.068		29.119	4.714
29.133	4.677		29.133	4.432		29.133	5.026		29.133	4.495
29.148	4.557		29.148	4.719		29.148	4.88		29.148	4.766
29.162	4.281		29.162	4.578		29.162	4.839		29.162	4.708
29.177	4.552		29.177	4.906		29.177	4.594		29.177	4.557
29.191	4.406		29.191	4.729		29.191	4.651		29.191	4.844
29.206	4.542		29.206	4.526		29.206	4.911		29.206	4.984
29.22	4.667		29.22	4.667		29.22	4.833		29.22	4.526
29.235	4.469		29.235	4.693		29.235	5.083		29.235	4.714
29.249	4.766		29.249	4.906		29.249	4.906		29.249	4.828
29.264	4.859		29.264	4.5		29.264	4.839		29.264	4.63
29.278	4.635		29.278	4.49		29.278	4.865		29.278	4.495
29.293	4.594		29.293	4.703		29.293	4.885		29.293	4.693
29.307	4.729		29.307	4.635		29.307	5.052		29.307	4.375
29.322	4.74		29.322	4.698		29.322	5.172		29.322	4.693
29.336	4.37		29.336	5.094		29.336	5.089		29.336	4.484
29.351	4.667		29.351	4.948		29.351	4.948		29.351	4.729
29.365	4.531		29.365	4.719		29.365	4.833		29.365	4.823
29.38	4.411		29.38	4.594		29.38	4.849		29.38	4.708
29.394	4.76		29.394	4.661		29.394	4.932		29.394	4.625
29.409	4.505		29.409	4.693		29.409	4.885		29.409	4.542
29.423	4.208		29.423	4.76		29.423	4.911		29.423	4.401
29.438	4.802		29.438	5.104		29.438	4.813		29.438	4.766
29.452	4.354		29.452	4.953		29.452	4.677		29.452	4.344
29.466	4.833		29.466	4.26		29.466	4.708		29.466	4.641
29.481	4.698		29.481	4.844		29.481	4.958		29.481	4.604
29.495	4.708		29.495	4.807		29.495	4.74		29.495	5.016
29.51	4.573		29.51	4.37		29.51	4.844		29.51	4.724
29.524	4.396		29.524	4.813		29.524	4.776		29.524	4.938
29.539	4.573		29.539	4.885		29.539	4.651		29.539	4.693
29.553	4.427		29.553	4.703		29.553	4.766		29.553	4.688
29.568	4.615		29.568	4.74		29.568	4.885		29.568	4.427
29.582	4.63		29.582	4.891		29.582	5.089		29.582	4.635
29.597	4.49		29.597	4.849		29.597	5		29.597	4.698
29.611	4.604		29.611	4.771		29.611	5.099		29.611	4.818
29.626	4.333		29.626	5.016		29.626	4.849		29.626	4.5
29.64	4.807		29.64	4.766		29.64	4.615		29.64	4.568
29.655	4.63		29.655	4.938		29.655	5.052		29.655	5.026
29.669	4.599		29.669	4.651		29.669	4.948		29.669	4.818
29.684	4.594		29.684	4.698		29.684	5.198		29.684	4.385
29.698	4.661		29.698	4.807		29.698	4.901		29.698	4.802
29.713	4.828		29.713	4.646		29.713	4.76		29.713	4.729
29.727	4.781		29.727	4.432		29.727	4.995		29.727	4.776
29.742	5.052		29.742	4.781		29.742	5.198		29.742	4.484
29.756	4.74		29.756	4.995		29.756	5.156		29.756	4.63
29.771	5.406		29.771	5.109		29.771	5		29.771	4.802
29.785	4.953		29.785	5.073		29.785	5.094		29.785	4.714
29.8	4.891		29.8	4.823		29.8	5.156		29.8	4.589
29.814	4.901		29.814	4.849		29.814	5.443		29.814	4.745
29.829	5.37		29.829	5.12		29.829	5.635		29.829	4.875
29.843	5.375		29.843	5.151		29.843	5.328		29.843	4.849
29.858	5.391		29.858	4.99		29.858	5.703		29.858	4.745
29.872	5.979		29.872	5.438		29.872	5.547		29.872	5.057
29.887	6.026		29.887	5.651		29.887	5.797		29.887	4.641
29.901	6.536		29.901	5.49		29.901	5.974		29.901	5.167
29.916	7.141		29.916	5.531		29.916	6.411		29.916	5.271
29.93	7.307		29.93	6.036		29.93	6.672		29.93	5.198
29.945	7.865		29.945	6.224		29.945	6.875		29.945	5.557
29.959	9.198		29.959	6.568		29.959	7.38		29.959	5.807
29.973	10.594		29.973	6.948		29.973	7.802		29.973	6.109
29.988	11.323		29.988	7.781		29.988	8.849		29.988	6.354
30.002	13.615		30.002	9.13		30.002	9.979		30.002	7.172
30.017	14.641		30.017	10.026		30.017	10.411		30.017	7.833
30.031	14.75		30.031	10.734		30.031	11.87		30.031	7.995
30.046	14.792		30.046	11.891		30.046	12.583		30.046	8.995
30.06	13.896		30.06	12.281		30.06	13.198		30.06	11.161
30.075	11.771		30.075	11.969		30.075	13.203		30.075	12.313
30.089	9.214		30.089	11.01		30.089	12.417		30.089	13.5
30.104	7.573		30.104	9.411		30.104	10.266		30.104	14.198
30.118	6.271		30.118	8.156		30.118	8.839		30.118	14.76
30.133	6		30.133	7.016		30.133	7.917		30.133	13.573
30.147	5.516		30.147	6.229		30.147	6.891		30.147	11.995
30.162	5.526		30.162	5.589		30.162	6.224		30.162	9.318
30.176	4.849		30.176	5.406		30.176	5.938		30.176	7.729
30.191	5.49		30.191	5.557		30.191	5.755		30.191	6.682
30.205	4.974		30.205	5.104		30.205	5.474		30.205	6.026
30.22	4.797		30.22	5.109		30.22	5.401		30.22	5.474
30.234	5.182		30.234	5.208		30.234	5.625		30.234	5.333
30.249	5.188		30.249	5.115		30.249	5.479		30.249	5.578
30.263	5.333		30.263	4.943		30.263	5.224		30.263	4.839
30.278	5.083		30.278	5.385		30.278	5.255		30.278	5.24
30.292	5.063		30.292	5.297		30.292	5.526		30.292	5.156
30.307	4.917		30.307	4.922		30.307	5.25		30.307	5.203
30.321	4.688		30.321	5.057		30.321	5.135		30.321	5.161
30.336	4.641		30.336	4.849		30.336	4.984		30.336	5.328
30.35	4.708		30.35	4.87		30.35	4.818		30.35	5.047
30.365	4.365		30.365	4.833		30.365	5.12		30.365	5.229
30.379	4.365		30.379	4.99		30.379	5.083		30.379	5.031
30.394	4.474		30.394	4.797		30.394	4.818		30.394	4.953
30.408	4.432		30.408	4.396		30.408	5.01		30.408	4.958
30.423	4.682		30.423	4.635		30.423	4.854		30.423	4.734
30.437	4.542		30.437	4.833		30.437	4.714		30.437	4.792
30.452	4.578		30.452	4.693		30.452	4.87		30.452	4.542
30.466	4.349		30.466	4.844		30.466	4.891		30.466	4.521
30.48	4.547		30.48	4.656		30.48	4.911		30.48	4.755
30.495	4.51		30.495	4.802		30.495	5.031		30.495	4.406
30.509	4.135		30.509	4.75		30.509	4.792		30.509	4.536
30.524	4.859		30.524	4.651		30.524	4.818		30.524	4.521
30.538	4.448		30.538	4.609		30.538	4.781		30.538	4.531
30.553	4.734		30.553	4.88		30.553	4.646		30.553	4.568
30.567	4.521		30.567	4.609		30.567	4.719		30.567	4.615
30.582	4.63		30.582	4.594		30.582	4.854		30.582	4.281
30.596	4.703		30.596	4.62		30.596	4.953		30.596	4.734
30.611	4.115		30.611	4.505		30.611	4.984		30.611	4.521
30.625	4.677		30.625	4.63		30.625	4.896		30.625	4.198
30.64	4.505		30.64	4.734		30.64	4.813		30.64	4.599
30.654	4.521		30.654	4.651		30.654	4.599		30.654	4.688
30.669	4.328		30.669	4.682		30.669	4.609		30.669	4.536
30.683	4.698		30.683	4.854		30.683	4.901		30.683	4.703
30.698	4.302		30.698	4.771		30.698	4.771		30.698	4.635
30.712	4.656		30.712	4.599		30.712	5.208		30.712	4.547
30.727	4.427		30.727	4.943		30.727	4.911		30.727	4.719
30.741	4.703		30.741	4.75		30.741	4.938		30.741	4.448
30.756	4.771		30.756	4.474		30.756	5.104		30.756	4.411
30.77	4.51		30.77	4.781		30.77	5.203		30.77	4.62
30.785	4.615		30.785	4.74		30.785	5.01		30.785	4.583
30.799	4.5		30.799	4.521		30.799	5.115		30.799	4.672
30.814	4.63		30.814	4.599		30.814	4.953		30.814	4.401
30.828	4.698		30.828	4.661		30.828	5.057		30.828	4.719
30.843	4.781		30.843	4.885		30.843	4.917		30.843	4.578
30.857	4.646		30.857	4.964		30.857	4.927		30.857	4.411
30.872	5.083		30.872	4.984		30.872	5.057		30.872	4.734
30.886	4.974		30.886	4.865		30.886	5.453		30.886	4.682
30.901	5.214		30.901	4.88		30.901	5.135		30.901	4.661
30.915	5.016		30.915	4.896		30.915	5.406		30.915	4.677
30.93	5.38		30.93	5.25		30.93	5.365		30.93	5.042
30.944	5.557		30.944	5.208		30.944	5.411		30.944	5.229
30.959	5.307		30.959	5.521		30.959	5.771		30.959	4.927
30.973	5.995		30.973	5.552		30.973	5.813		30.973	5.219
30.988	6.37		30.988	5.375		30.988	5.958		30.988	5.073
31.002	6.359		31.002	5.766		31.002	5.818		31.002	5.255
31.016	6.578		31.016	5.615		31.016	6.073		31.016	5.385
31.031	7.563		31.031	6.286		31.031	6.479		31.031	5.104
31.045	8.406		31.045	6.12		31.045	7.031		31.045	5.698
31.06	9.349		31.06	6.74		31.06	7.375		31.06	5.88
31.074	10.224		31.074	7.089		31.074	7.849		31.074	6.052
31.089	11.708		31.089	7.906		31.089	8.656		31.089	6.109
31.103	14.328		31.103	8.729		31.103	9.531		31.103	6.943
31.118	15.557		31.118	10.068		31.118	11.083		31.118	7.469
31.132	18.333		31.132	10.448		31.132	12.323		31.132	8.583
31.147	20.026		31.147	12.557		31.147	13.927		31.147	9.026
31.161	21.734		31.161	14.682		31.161	15.964		31.161	10.646
31.176	20.88		31.176	16.198		31.176	17.474		31.176	11.901
31.19	18.859		31.19	16.948		31.19	18.141		31.19	14.531
31.205	15.625		31.205	16.583		31.205	18.443		31.205	16.682
31.219	11.948		31.219	14.813		31.219	15.948		31.219	18.672
31.234	9.313		31.234	11.885		31.234	14.115		31.234	20.526
31.248	7.359		31.248	9.802		31.248	11.313		31.248	21.5
31.263	6.49		31.263	8.214		31.263	8.849		31.263	18.938
31.277	6.073		31.277	6.844		31.277	7.797		31.277	15.328
31.292	5.734		31.292	6.271		31.292	7.052		31.292	12.13
31.306	5.214		31.306	5.776		31.306	6.479		31.306	9.01
31.321	5.182		31.321	5.833		31.321	6.021		31.321	7.76
31.335	5.135		31.335	5.458		31.335	5.849		31.335	6.661
31.35	5.167		31.35	5.49		31.35	5.714		31.35	6.021
31.364	5.094		31.364	5.276		31.364	5.927		31.364	5.698
31.379	5.286		31.379	5.208		31.379	5.307		31.379	5.292
31.393	4.943		31.393	5.375		31.393	5.448		31.393	5.083
31.408	4.75		31.408	5.219		31.408	5.651		31.408	5.047
31.422	4.974		31.422	4.87		31.422	5.573		31.422	5.177
31.437	5.161		31.437	5.036		31.437	5.526		31.437	5.167
31.451	5.12		31.451	4.927		31.451	5.234		31.451	5.083
31.466	5.151		31.466	5.021		31.466	5.385		31.466	4.724
31.48	5.073		31.48	5.214		31.48	5.51		31.48	4.833
31.495	5.49		31.495	5.365		31.495	5.635		31.495	4.724
31.509	5.385		31.509	5.38		31.509	5.63		31.509	5.365
31.523	5.193		31.523	5.047		31.523	5.594		31.523	5.031
31.538	5.443		31.538	5.281		31.538	5.578		31.538	5.354
31.552	5.599		31.552	5.307		31.552	5.865		31.552	5.203
31.567	5.734		31.567	5.49		31.567	5.865		31.567	5.344
31.581	5.938		31.581	5.797		31.581	5.781		31.581	5.479
31.596	6.344		31.596	5.656		31.596	6.089		31.596	5.573
31.61	6.661		31.61	5.682		31.61	6.333		31.61	5.391
31.625	6.932		31.625	5.906		31.625	6.557		31.625	5.422
31.639	7.505		31.639	6.25		31.639	6.786		31.639	5.552
31.654	8.13		31.654	6.635		31.654	7.156		31.654	5.875
31.668	8.734		31.668	6.948		31.668	7.839		31.668	5.922
31.683	10.307		31.683	7.464		31.683	8.661		31.683	6.271
31.697	11.229		31.697	7.844		31.697	9.047		31.697	6.443
31.712	13.161		31.712	8.599		31.712	10.01		31.712	6.922
31.726	15.5		31.726	9.318		31.726	11.104		31.726	7.167
31.741	18.078		31.741	10.849		31.741	12.302		31.741	7.979
31.755	21.385		31.755	12.021		31.755	14.182		31.755	8.641
31.77	24.802		31.77	14.292		31.77	15.505		31.77	10.052
31.784	28.964		31.784	16.448		31.784	18.828		31.784	11.344
31.799	34.021		31.799	19.411		31.799	21.036		31.799	12.969
31.813	36.026		31.813	22.438		31.813	25.099		31.813	15.646
31.828	37.688		31.828	25.99		31.828	28.177		31.828	18.464
31.842	35.766		31.842	29.24		31.842	30.656		31.842	21.917
31.857	30.479		31.857	29.573		31.857	31.979		31.857	26.203
31.871	22.979		31.871	27.333		31.871	30.073		31.871	31.271
31.886	17.047		31.886	22.906		31.886	25.792		31.886	35.057
31.9	12.365		31.9	17.828		31.9	20.771		31.9	37.495
31.915	9.219		31.915	13.938		31.915	16.365		31.915	35.411
31.929	7.672		31.929	10.693		31.929	12.141		31.929	30.057
31.944	6.885		31.944	8.474		31.944	9.604		31.944	23.802
31.958	5.938		31.958	7.313		31.958	8.25		31.958	16.958
31.973	6		31.973	6.359		31.973	7.469		31.973	12.974
31.987	5.531		31.987	6.125		31.987	6.375		31.987	9.297
32.002	5.063		32.002	5.578		32.002	6.182		32.002	8.115
32.016	5.156		32.016	5.703		32.016	5.724		32.016	6.568
32.031	4.688		32.031	5.016		32.031	5.5		32.031	6.229
32.045	4.927		32.045	5.203		32.045	5.37		32.045	5.875
32.059	4.599		32.059	4.818		32.059	5.208		32.059	5.917
32.074	4.734		32.074	4.714		32.074	4.906		32.074	5.458
32.088	4.448		32.088	4.734		32.088	5.026		32.088	5.036
32.103	4.76		32.103	4.5		32.103	4.911		32.103	4.651
32.117	4.313		32.117	4.703		32.117	4.839		32.117	4.708
32.132	4.417		32.132	4.635		32.132	5.099		32.132	5.078
32.146	4.526		32.146	4.276		32.146	4.844		32.146	4.589
32.161	4.229		32.161	4.677		32.161	4.563		32.161	4.427
32.175	4.604		32.175	4.531		32.175	4.661		32.175	4.833
32.19	4.547		32.19	4.323		32.19	4.781		32.19	4.354
32.204	4.24		32.204	4.443		32.204	4.729		32.204	4.375
32.219	4.141		32.219	4.229		32.219	4.714		32.219	4.583
32.233	4.224		32.233	4.156		32.233	4.458		32.233	4.62
32.248	4.469		32.248	4.641		32.248	4.672		32.248	4.38
32.262	3.938		32.262	4.177		32.262	4.458		32.262	4.104
32.277	4.083		32.277	4.411		32.277	4.224		32.277	4.5
32.291	4.313		32.291	4.609		32.291	4.135		32.291	4.557
32.306	4.109		32.306	4.031		32.306	4.141		32.306	4.391
32.32	4.078		32.32	4.24		32.32	4.281		32.32	4.281
32.335	4.063		32.335	4.49		32.335	4.411		32.335	4.276
32.349	4.229		32.349	3.995		32.349	4.563		32.349	4.411
32.364	4.057		32.364	4.297		32.364	4.354		32.364	4.135
32.378	4.24		32.378	4.073		32.378	4.469		32.378	4.156
32.393	3.896		32.393	4.318		32.393	4.474		32.393	4.203
32.407	3.917		32.407	4.083		32.407	4.318		32.407	4.005
32.422	4.115		32.422	4.438		32.422	4.443		32.422	4.276
32.436	3.938		32.436	4.276		32.436	4.464		32.436	3.99
32.451	4.063		32.451	3.995		32.451	4.38		32.451	4.161
32.465	4.109		32.465	4.25		32.465	4.24		32.465	3.969
32.48	3.828		32.48	4.219		32.48	4.271		32.48	3.979
32.494	3.953		32.494	4.255		32.494	4.406		32.494	4.391
32.509	3.833		32.509	3.938		32.509	4.313		32.509	4.135
32.523	4.276		32.523	4.214		32.523	4.344		32.523	4.318
32.538	3.776		32.538	4.193		32.538	4.208		32.538	4.328
32.552	3.88		32.552	4.469		32.552	4.229		32.552	4.089
32.566	4.068		32.566	3.948		32.566	4.422		32.566	3.927
32.581	3.984		32.581	4.078		32.581	4.297		32.581	4.276
32.595	4.214		32.595	4.344		32.595	4.339		32.595	4.13
32.61	3.896		32.61	4.344		32.61	4.359		32.61	4.203
32.624	3.76		32.624	4.245		32.624	4.219		32.624	4.271
32.639	3.958		32.639	4.354		32.639	4.323		32.639	4.292
32.653	4.156		32.653	4.313		32.653	4.458		32.653	4.219
32.668	4.339		32.668	4.177		32.668	4.219		32.668	4.38
32.682	4.271		32.682	4.49		32.682	4.531		32.682	4.307
32.697	4.318		32.697	4.521		32.697	4.5		32.697	4.203
32.711	4.516		32.711	4.307		32.711	4.417		32.711	3.922
32.726	4.479		32.726	4.688		32.726	4.656		32.726	4.255
32.74	4.792		32.74	4.75		32.74	4.745		32.74	4.297
32.755	4.917		32.755	4.828		32.755	4.823		32.755	4.536
32.769	5.266		32.769	4.552		32.769	4.828		32.769	4.469
32.784	5.875		32.784	5.01		32.784	4.938		32.784	4.635
32.798	6.328		32.798	5.151		32.798	5.104		32.798	4.385
32.813	6.505		32.813	5.422		32.813	5.635		32.813	4.693
32.827	7.505		32.827	5.479		32.827	5.979		32.827	5.151
32.842	8.297		32.842	6.042		32.842	6.198		32.842	5.057
32.856	9.214		32.856	6.438		32.856	7.141		32.856	5.469
32.871	9.776		32.871	7.135		32.871	7.203		32.871	5.885
32.885	11.438		32.885	7.583		32.885	7.891		32.885	6.328
32.9	11.693		32.9	8.573		32.9	8.896		32.9	7.26
32.914	10.911		32.914	9.276		32.914	9.036		32.914	7.974
32.929	9.896		32.929	9.219		32.929	9.38		32.929	8.958
[truncated: 1,179 more rows]

## Sheet: Supplementary Figure 3
ZSM-5_H			Co/ZSM-5_H			Ni/ZSM-5_H			Ru/ZSM-5_H
2𝜃	Intensity		2𝜃	Intensity		2𝜃	Intensity		2𝜃	Intensity
4	2.536		4	2.802		4	2.307		4	2.563
4.015	2.714		4.015	3.005		4.015	2.188		4.015	2.938
4.029	2.635		4.029	2.828		4.029	2.042		4.029	2.734
4.044	2.458		4.044	2.896		4.044	2.047		4.044	2.625
4.058	2.552		4.058	2.844		4.058	2.198		4.058	2.448
4.073	2.667		4.073	2.63		4.073	2.318		4.073	2.766
4.087	2.51		4.087	2.99		4.087	2.115		4.087	2.984
4.102	2.531		4.102	2.839		4.102	2.464		4.102	2.557
4.116	2.781		4.116	2.807		4.116	2.573		4.116	2.953
4.13	2.839		4.13	2.979		4.13	2.505		4.13	2.818
4.145	2.911		4.145	3.135		4.145	2.234		4.145	2.807
4.159	2.719		4.159	2.938		4.159	2.349		4.159	2.943
4.174	2.745		4.174	2.901		4.174	2.38		4.174	2.88
4.188	2.708		4.188	2.979		4.188	2.297		4.188	2.563
4.203	2.823		4.203	2.943		4.203	2.396		4.203	2.932
4.217	2.708		4.217	3.13		4.217	2.365		4.217	2.813
4.232	3.302		4.232	2.766		4.232	2.234		4.232	2.823
4.246	2.729		4.246	2.75		4.246	2.344		4.246	2.656
4.261	2.792		4.261	2.833		4.261	2.495		4.261	2.891
4.275	3.068		4.275	2.995		4.275	2.328		4.275	2.891
4.29	2.932		4.29	2.927		4.29	2.24		4.29	3.031
4.304	2.818		4.304	3.214		4.304	2.203		4.304	2.943
4.319	2.703		4.319	2.964		4.319	2.401		4.319	2.771
4.333	2.51		4.333	2.979		4.333	2.323		4.333	2.839
4.348	2.969		4.348	2.995		4.348	2.401		4.348	2.859
4.362	2.682		4.362	2.943		4.362	2.422		4.362	2.943
4.377	2.896		4.377	2.755		4.377	2.474		4.377	3.141
4.391	3.052		4.391	3.203		4.391	2.406		4.391	2.922
4.406	2.797		4.406	3.016		4.406	2.318		4.406	3.036
4.42	2.698		4.42	3.167		4.42	2.474		4.42	2.885
4.435	2.88		4.435	3.094		4.435	2.411		4.435	2.786
4.449	2.813		4.449	3.047		4.449	2.635		4.449	2.922
4.464	2.682		4.464	3.047		4.464	2.344		4.464	2.969
4.478	2.62		4.478	3		4.478	2.516		4.478	2.99
4.493	2.708		4.493	3.125		4.493	2.359		4.493	2.854
4.507	3.005		4.507	2.948		4.507	2.411		4.507	2.927
4.522	2.76		4.522	3.057		4.522	2.354		4.522	2.813
4.536	2.917		4.536	2.875		4.536	2.521		4.536	2.87
4.551	2.958		4.551	3.286		4.551	2.589		4.551	3.161
4.565	2.771		4.565	3.151		4.565	2.49		4.565	3.318
4.58	2.781		4.58	3.057		4.58	2.49		4.58	3.255
4.594	2.974		4.594	3.005		4.594	2.443		4.594	2.984
4.609	3.109		4.609	3.104		4.609	2.776		4.609	3.229
4.623	2.771		4.623	3.349		4.623	2.349		4.623	2.87
4.637	2.875		4.637	2.911		4.637	2.521		4.637	3.078
4.652	3.286		4.652	3.167		4.652	2.583		4.652	2.99
4.666	2.901		4.666	3.063		4.666	2.505		4.666	3.104
4.681	2.745		4.681	3.276		4.681	2.526		4.681	2.865
4.695	3.203		4.695	3.089		4.695	2.818		4.695	2.87
4.71	2.911		4.71	3.104		4.71	2.505		4.71	3.083
4.724	2.964		4.724	3.224		4.724	2.74		4.724	3.052
4.739	2.906		4.739	2.995		4.739	2.682		4.739	3.146
4.753	2.875		4.753	3.234		4.753	2.542		4.753	2.901
4.768	2.911		4.768	3.083		4.768	2.813		4.768	3.063
4.782	3.052		4.782	3.089		4.782	2.448		4.782	3.156
4.797	2.938		4.797	3.12		4.797	2.786		4.797	3.005
4.811	3.167		4.811	3.016		4.811	2.693		4.811	3.182
4.826	2.797		4.826	3.25		4.826	2.443		4.826	3.026
4.84	2.906		4.84	3.188		4.84	2.667		4.84	3.328
4.855	2.958		4.855	3.198		4.855	2.859		4.855	3.089
4.869	3.292		4.869	3.182		4.869	2.448		4.869	2.828
4.884	2.906		4.884	2.906		4.884	2.656		4.884	3.245
4.898	2.979		4.898	3.406		4.898	2.734		4.898	3.047
4.913	3.167		4.913	3.177		4.913	2.781		4.913	3.063
4.927	3.229		4.927	3.161		4.927	2.771		4.927	3.219
4.942	3.198		4.942	3.38		4.942	2.505		4.942	3.042
4.956	3.047		4.956	3.083		4.956	2.849		4.956	3.297
4.971	3.047		4.971	3.172		4.971	2.729		4.971	3.24
4.985	3.12		4.985	3.208		4.985	2.714		4.985	3.286
5	3.297		5	3.474		5	2.813		5	3.089
5.014	3.271		5.014	3.302		5.014	2.896		5.014	3.245
5.029	2.964		5.029	3.203		5.029	2.917		5.029	3.297
5.043	3.031		5.043	3.323		5.043	2.75		5.043	3.177
5.058	3.167		5.058	3.25		5.058	2.849		5.058	3.135
5.072	3.25		5.072	3.25		5.072	2.646		5.072	3.281
5.087	2.786		5.087	3.307		5.087	2.833		5.087	3.365
5.101	3.047		5.101	3.229		5.101	2.74		5.101	3.339
5.116	3.156		5.116	3.495		5.116	2.62		5.116	3.177
5.13	3.021		5.13	3.167		5.13	2.641		5.13	3.224
5.144	2.911		5.144	3.469		5.144	2.922		5.144	3.401
5.159	3.021		5.159	3.302		5.159	2.677		5.159	3.297
5.173	3.26		5.173	3.224		5.173	2.859		5.173	3.328
5.188	3.26		5.188	3.396		5.188	2.99		5.188	3.188
5.202	3.214		5.202	3.375		5.202	2.906		5.202	3.26
5.217	3.016		5.217	3.568		5.217	2.984		5.217	3.12
5.231	3.141		5.231	3.214		5.231	2.964		5.231	3.224
5.246	3.25		5.246	3.589		5.246	2.911		5.246	3.391
5.26	3.276		5.26	3.24		5.26	2.87		5.26	3.245
5.275	3.313		5.275	3.234		5.275	3.141		5.275	3.125
5.289	3.391		5.289	3.599		5.289	2.714		5.289	3.365
5.304	3.281		5.304	3.469		5.304	2.911		5.304	3.24
5.318	3.427		5.318	3.286		5.318	2.849		5.318	3.219
5.333	3.422		5.333	3.474		5.333	3.016		5.333	3.516
5.347	3.313		5.347	3.224		5.347	2.99		5.347	3.422
5.362	3.125		5.362	3.448		5.362	2.781		5.362	3.297
5.376	3.089		5.376	3.682		5.376	2.661		5.376	3.089
5.391	3.214		5.391	3.448		5.391	3.021		5.391	3.286
5.405	2.969		5.405	3.224		5.405	3.068		5.405	3.563
5.42	3.12		5.42	3.656		5.42	3.203		5.42	3.052
5.434	3.177		5.434	3.667		5.434	3.245		5.434	3.354
5.449	3.375		5.449	3.49		5.449	3.13		5.449	3.375
5.463	3.24		5.463	3.333		5.463	2.844		5.463	3.276
5.478	3.328		5.478	3.594		5.478	2.667		5.478	3.505
5.492	3.318		5.492	3.078		5.492	2.969		5.492	3.224
5.507	3.422		5.507	3.474		5.507	3.177		5.507	3.563
5.521	3.359		5.521	3.563		5.521	2.953		5.521	3.422
5.536	3.203		5.536	3.573		5.536	3.229		5.536	3.281
5.55	3.318		5.55	3.469		5.55	3.073		5.55	3.224
5.565	2.974		5.565	3.521		5.565	3.125		5.565	3.516
5.579	3.516		5.579	3.599		5.579	3.036		5.579	3.219
5.594	3.094		5.594	3.552		5.594	3.063		5.594	3.359
5.608	3.313		5.608	3.349		5.608	3.141		5.608	3.365
5.623	3.208		5.623	3.474		5.623	2.99		5.623	3.542
5.637	3.281		5.637	3.531		5.637	3.141		5.637	3.396
5.652	3.292		5.652	3.969		5.652	2.979		5.652	3.188
5.666	3.104		5.666	3.729		5.666	3.313		5.666	3.401
5.68	3.323		5.68	3.615		5.68	3.094		5.68	3.432
5.695	3.359		5.695	3.635		5.695	3.26		5.695	3.578
5.709	3.422		5.709	3.271		5.709	3.177		5.709	3.479
5.724	3.505		5.724	3.672		5.724	3.224		5.724	3.542
5.738	3.339		5.738	3.458		5.738	3.13		5.738	3.193
5.753	3.302		5.753	3.62		5.753	3.188		5.753	3.365
5.767	3.552		5.767	3.49		5.767	2.932		5.767	3.458
5.782	3.292		5.782	3.74		5.782	3.188		5.782	3.365
5.796	3.099		5.796	3.953		5.796	3.125		5.796	3.724
5.811	3.443		5.811	3.552		5.811	3.083		5.811	3.583
5.825	3.208		5.825	3.823		5.825	3.214		5.825	3.365
5.84	3.286		5.84	3.536		5.84	3.135		5.84	3.49
5.854	3.51		5.854	3.578		5.854	3.109		5.854	3.547
5.869	3.474		5.869	3.766		5.869	3.344		5.869	3.641
5.883	3.526		5.883	3.573		5.883	3.214		5.883	3.432
5.898	3.37		5.898	3.833		5.898	3.167		5.898	3.484
5.912	3.276		5.912	3.26		5.912	3.099		5.912	3.458
5.927	3.135		5.927	3.781		5.927	3.266		5.927	3.745
5.941	3.495		5.941	3.552		5.941	3.198		5.941	3.724
5.956	3.516		5.956	3.766		5.956	3.411		5.956	3.422
5.97	3.375		5.97	3.797		5.97	3.203		5.97	3.526
5.985	3.641		5.985	4.016		5.985	3.427		5.985	3.375
5.999	3.51		5.999	3.672		5.999	3.26		5.999	3.354
6.014	3.458		6.014	3.786		6.014	3.391		6.014	3.557
6.028	3.469		6.028	3.766		6.028	3.068		6.028	3.792
6.043	3.5		6.043	3.719		6.043	3.505		6.043	3.703
6.057	3.536		6.057	3.703		6.057	3.255		6.057	3.776
6.072	3.318		6.072	3.948		6.072	3.167		6.072	3.932
6.086	3.677		6.086	3.703		6.086	3.276		6.086	3.479
6.101	3.729		6.101	3.745		6.101	3.245		6.101	3.719
6.115	3.62		6.115	3.865		6.115	3.448		6.115	3.833
6.13	3.766		6.13	3.531		6.13	3.38		6.13	3.63
6.144	3.396		6.144	3.948		6.144	3.25		6.144	3.563
6.159	3.542		6.159	3.786		6.159	3.37		6.159	3.656
6.173	3.568		6.173	3.745		6.173	3.396		6.173	3.703
6.187	3.464		6.187	4.01		6.187	3.313		6.187	3.693
6.202	3.458		6.202	3.62		6.202	3.391		6.202	3.484
6.216	3.583		6.216	3.771		6.216	3.479		6.216	3.578
6.231	3.479		6.231	3.781		6.231	3.516		6.231	3.776
6.245	3.667		6.245	4.057		6.245	3.25		6.245	3.875
6.26	3.479		6.26	3.839		6.26	3.693		6.26	3.693
6.274	3.583		6.274	3.901		6.274	3.573		6.274	3.62
6.289	3.839		6.289	3.896		6.289	3.458		6.289	3.609
6.303	3.557		6.303	4.068		6.303	3.521		6.303	4.026
6.318	3.646		6.318	3.833		6.318	3.526		6.318	3.651
6.332	3.672		6.332	3.865		6.332	3.365		6.332	3.708
6.347	3.656		6.347	3.724		6.347	3.578		6.347	3.594
6.361	3.651		6.361	3.755		6.361	3.474		6.361	3.667
6.376	3.479		6.376	3.703		6.376	3.813		6.376	3.672
6.39	3.568		6.39	3.984		6.39	3.656		6.39	3.938
6.405	3.76		6.405	3.75		6.405	3.677		6.405	3.823
6.419	3.74		6.419	3.672		6.419	3.448		6.419	3.896
6.434	3.766		6.434	3.911		6.434	3.151		6.434	3.557
6.448	3.526		6.448	3.818		6.448	3.474		6.448	3.682
6.463	3.656		6.463	3.651		6.463	3.526		6.463	3.516
6.477	3.698		6.477	4.104		6.477	3.156		6.477	3.677
6.492	3.87		6.492	4.047		6.492	3.573		6.492	3.969
6.506	3.688		6.506	3.833		6.506	3.552		6.506	3.797
6.521	3.672		6.521	3.87		6.521	3.542		6.521	3.599
6.535	3.818		6.535	3.818		6.535	3.578		6.535	3.833
6.55	3.589		6.55	3.865		6.55	3.495		6.55	3.573
6.564	3.703		6.564	4.109		6.564	3.714		6.564	4
6.579	3.604		6.579	4.25		6.579	3.427		6.579	3.792
6.593	3.875		6.593	4.083		6.593	3.672		6.593	4.068
6.608	3.667		6.608	4.286		6.608	3.536		6.608	3.693
6.622	3.75		6.622	3.885		6.622	3.885		6.622	4
6.637	3.651		6.637	3.875		6.637	3.797		6.637	3.922
6.651	3.818		6.651	3.891		6.651	3.484		6.651	3.833
6.666	3.62		6.666	4.021		6.666	3.307		6.666	3.807
6.68	4.016		6.68	4.042		6.68	3.896		6.68	3.76
6.694	3.906		6.694	3.99		6.694	3.661		6.694	4.036
6.709	3.823		6.709	3.849		6.709	3.729		6.709	4.125
6.723	3.875		6.723	4.214		6.723	3.698		6.723	3.964
6.738	4.036		6.738	4.026		6.738	3.703		6.738	3.792
6.752	3.719		6.752	4.13		6.752	3.609		6.752	3.797
6.767	3.927		6.767	4.167		6.767	3.911		6.767	4.224
6.781	3.766		6.781	4.219		6.781	3.911		6.781	3.693
6.796	4.094		6.796	4.141		6.796	3.724		6.796	4.172
6.81	3.734		6.81	4.156		6.81	3.927		6.81	3.771
6.825	3.792		6.825	4.042		6.825	3.974		6.825	4.031
6.839	3.995		6.839	4.51		6.839	3.885		6.839	3.948
6.854	3.995		6.854	3.969		6.854	3.641		6.854	3.771
6.868	3.922		6.868	4.083		6.868	3.958		6.868	4.042
6.883	3.938		6.883	4.089		6.883	3.729		6.883	4.333
6.897	3.896		6.897	3.958		6.897	3.875		6.897	4.12
6.912	3.859		6.912	4.219		6.912	3.823		6.912	3.88
6.926	3.792		6.926	4.307		6.926	3.943		6.926	3.875
6.941	4.005		6.941	4.24		6.941	3.901		6.941	4.021
6.955	4.109		6.955	4.047		6.955	3.703		6.955	4.141
6.97	4.161		6.97	4.5		6.97	3.813		6.97	3.854
6.984	3.859		6.984	4.135		6.984	3.813		6.984	3.781
6.999	3.953		6.999	4.167		6.999	3.849		6.999	4.026
7.013	4.047		7.013	4.25		7.013	3.677		7.013	4.078
7.028	4.141		7.028	4.438		7.028	3.823		7.028	3.828
7.042	3.729		7.042	4.057		7.042	3.917		7.042	3.813
7.057	3.958		7.057	4.135		7.057	4.026		7.057	4.146
7.071	3.932		7.071	4.313		7.071	4.036		7.071	4.068
7.086	4.276		7.086	4.578		7.086	4.031		7.086	4.021
7.1	3.901		7.1	3.932		7.1	4.036		7.1	4.026
7.115	4		7.115	4.203		7.115	4.333		7.115	4.531
7.129	3.911		7.129	4.193		7.129	3.948		7.129	3.953
7.144	4.167		7.144	4.422		7.144	3.974		7.144	4.099
7.158	4.135		7.158	4.26		7.158	3.958		7.158	4.531
7.173	4.016		7.173	4.286		7.173	4.089		7.173	3.891
7.187	4.385		7.187	4.427		7.187	4.026		7.187	4.396
7.202	4.276		7.202	4.385		7.202	4.026		7.202	4.151
7.216	4.349		7.216	4.453		7.216	4.141		7.216	4.063
7.23	4.021		7.23	4.146		7.23	4.172		7.23	4.417
7.245	4.286		7.245	4.656		7.245	3.99		7.245	4.344
7.259	4.484		7.259	4.276		7.259	4.182		7.259	4.349
7.274	4.146		7.274	4.365		7.274	4.198		7.274	4.198
7.288	4.193		7.288	4.406		7.288	4.516		7.288	4.422
7.303	4.245		7.303	4.24		7.303	4.307		7.303	4.458
7.317	4.339		7.317	4.438		7.317	4.172		7.317	4.391
7.332	4.396		7.332	4.667		7.332	4.349		7.332	4.396
7.346	4.422		7.346	4.339		7.346	4.25		7.346	4.578
7.361	4.427		7.361	4.401		7.361	4.125		7.361	4.526
7.375	4.464		7.375	4.771		7.375	4.182		7.375	4.25
7.39	4.411		7.39	4.385		7.39	4.578		7.39	4.245
7.404	4.354		7.404	4.474		7.404	4.578		7.404	4.646
7.419	4.661		7.419	4.542		7.419	4.323		7.419	4.547
7.433	4.859		7.433	4.88		7.433	4.411		7.433	4.396
7.448	4.531		7.448	4.563		7.448	4.563		7.448	4.734
7.462	4.464		7.462	4.807		7.462	4.63		7.462	4.62
7.477	4.844		7.477	4.818		7.477	4.776		7.477	4.865
7.491	4.865		7.491	4.766		7.491	4.5		7.491	4.667
7.506	4.896		7.506	4.677		7.506	4.703		7.506	4.995
7.52	5.156		7.52	4.828		7.52	4.833		7.52	4.859
7.535	5.224		7.535	5.156		7.535	5.021		7.535	4.896
7.549	5.76		7.549	5.229		7.549	5.057		7.549	5.224
7.564	5.672		7.564	5.365		7.564	5.333		7.564	5.297
7.578	6		7.578	5.323		7.578	5.401		7.578	5.802
7.593	6.427		7.593	5.568		7.593	5.995		7.593	6.042
7.607	6.302		7.607	5.859		7.607	5.792		7.607	6.219
7.622	7.151		7.622	5.188		7.622	6.167		7.622	6.141
7.636	7.104		7.636	6.161		7.636	6.745		7.636	6.49
7.651	7.708		7.651	6.042		7.651	7.036		7.651	6.943
7.665	8.198		7.665	6.807		7.665	7.688		7.665	7.276
7.68	9.016		7.68	6.995		7.68	8.401		7.68	7.682
7.694	9.604		7.694	7.203		7.694	8.646		7.694	8.5
7.709	10.698		7.709	7.901		7.709	10.036		7.709	9
7.723	12.161		7.723	8.396		7.723	11.01		7.723	9.635
7.737	13.536		7.737	9.234		7.737	11.984		7.737	11.281
7.752	15.313		7.752	9.365		7.752	13.547		7.752	12.188
7.766	17.438		7.766	10.443		7.766	15.349		7.766	13.76
7.781	20.042		7.781	11.75		7.781	17.286		7.781	15.62
7.795	23.557		7.795	13.635		7.795	19.12		7.795	18.182
7.81	27.458		7.81	15.078		7.81	20.953		7.81	20.839
7.824	30.63		7.824	17.427		7.824	22.563		7.824	23.656
7.839	35.568		7.839	19.682		7.839	24.948		7.839	27.333
7.853	40.375		7.853	23.13		7.853	25.661		7.853	31.505
7.868	44.307		7.868	25.109		7.868	26.047		7.868	35
7.882	44.62		7.882	28.635		7.882	26.271		7.882	37.156
7.897	44.182		7.897	31.604		7.897	24.328		7.897	38.115
7.911	39.161		7.911	30.734		7.911	22.146		7.911	36.328
7.926	31.328		7.926	28.583		7.926	18.536		7.926	32.484
7.94	24.51		7.94	24.115		7.94	15.203		7.94	26.073
7.955	18.104		7.955	18.76		7.955	12.62		7.955	19.427
7.969	14.078		7.969	15.172		7.969	10.016		7.969	15.125
7.984	11.375		7.984	11.328		7.984	8.448		7.984	11.526
7.998	9.823		7.998	9.531		7.998	7.438		7.998	9.922
8.013	8.333		8.013	8.495		8.013	7.063		8.013	8.865
8.027	7.708		8.027	7.807		8.027	6.688		8.027	7.906
8.042	7.052		8.042	7.083		8.042	6.333		8.042	7.38
8.056	6.974		8.056	6.859		8.056	5.948		8.056	7.026
8.071	6.474		8.071	6.349		8.071	5.844		8.071	6.422
8.085	6.255		8.085	6.557		8.085	5.75		8.085	6.51
8.1	6.37		8.1	6.271		8.1	5.234		8.1	6.146
8.114	6.094		8.114	5.661		8.114	5.708		8.114	5.813
8.129	5.786		8.129	5.615		8.129	5.417		8.129	5.719
8.143	5.786		8.143	5.781		8.143	5.219		8.143	5.615
8.158	5.688		8.158	5.568		8.158	5.693		8.158	5.302
8.172	5.651		8.172	5.615		8.172	5.328		8.172	5.911
8.187	5.453		8.187	5.635		8.187	5.036		8.187	5.354
8.201	5.292		8.201	5.375		8.201	5.432		8.201	5.536
8.216	5.495		8.216	5.568		8.216	4.875		8.216	5.458
8.23	5.677		8.23	5.104		8.23	5.266		8.23	5.453
8.244	5.615		8.244	5.568		8.244	5.036		8.244	5.115
8.259	5.13		8.259	5.313		8.259	5.323		8.259	5.339
8.273	5.432		8.273	5.401		8.273	5.109		8.273	5.385
8.288	5.13		8.288	5.057		8.288	5.141		8.288	4.99
8.302	5.359		8.302	5.536		8.302	5.188		8.302	4.901
8.317	5.146		8.317	5.328		8.317	5.307		8.317	5.156
8.331	5.214		8.331	5.531		8.331	5.068		8.331	5.203
8.346	5.422		8.346	5.245		8.346	5.005		8.346	5.255
8.36	5.37		8.36	5.068		8.36	5.333		8.36	5.432
8.375	5.313		8.375	5.359		8.375	5.391		8.375	5.37
8.389	5.755		8.389	5.432		8.389	5.469		8.389	5.385
8.404	5.682		8.404	5.427		8.404	5.276		8.404	5.344
8.418	5.771		8.418	5.427		8.418	5.099		8.418	5.432
8.433	5.557		8.433	5.682		8.433	5.307		8.433	5.349
8.447	5.656		8.447	5.578		8.447	5.458		8.447	5.516
8.462	5.953		8.462	5.536		8.462	5.656		8.462	5.474
8.476	5.885		8.476	5.896		8.476	5.99		8.476	5.635
8.491	6.073		8.491	5.729		8.491	5.802		8.491	5.745
8.505	6.276		8.505	5.953		8.505	6.328		8.505	6.219
8.52	6.526		8.52	5.823		8.52	6.479		8.52	6.146
8.534	6.318		8.534	6.021		8.534	6.359		8.534	6.573
8.549	7.063		8.549	6.448		8.549	7.26		8.549	6.401
8.563	6.99		8.563	6.396		8.563	7.651		8.563	6.698
8.578	7.714		8.578	6.865		8.578	8.125		8.578	7.177
8.592	8.552		8.592	6.854		8.592	8.313		8.592	7.318
8.607	8.641		8.607	7.245		8.607	9.229		8.607	7.87
8.621	10.099		8.621	7.906		8.621	9.724		8.621	8.479
8.636	10.651		8.636	8.63		8.636	10.693		8.636	9.229
8.65	12.104		8.65	8.833		8.65	11.594		8.65	10.25
8.665	13.313		8.665	9.568		8.665	12.193		8.665	11.115
8.679	14.49		8.679	10.453		8.679	13.62		8.679	12.234
8.694	16.167		8.694	11.547		8.694	15.24		8.694	13.807
8.708	18.609		8.708	12.281		8.708	16.417		8.708	15.536
8.723	21.38		8.723	14.068		8.723	17.38		8.723	17.427
8.737	22.875		8.737	15.448		8.737	18.578		8.737	18.885
8.752	24.854		8.752	16.849		8.752	19.344		8.752	20.896
8.766	26.505		8.766	17.453		8.766	18.661		8.766	21.521
8.78	27.568		8.78	18.849		8.78	19.156		8.78	22.589
8.795	28.12		8.795	19.115		8.795	19.094		8.795	22.927
8.809	28.833		8.809	19.661		8.809	19.141		8.809	23.411
8.824	28.089		8.824	20.51		8.824	18.24		8.824	23.938
8.838	26.828		8.838	20.307		8.838	17.698		8.838	24.068
8.853	23.714		8.853	20.411		8.853	16.214		8.853	23.083
8.867	19.057		8.867	18.286		8.867	14.302		8.867	20.38
8.882	15.693		8.882	16.13		8.882	12.286		8.882	16.906
8.896	12.807		8.896	13.146		8.896	11.135		8.896	13.396
8.911	11.25		8.911	10.688		8.911	10.411		8.911	11.563
8.925	10.245		8.925	10.01		8.925	10.453		8.925	10.406
8.94	10.594		8.94	9.672		8.94	10.547		8.94	9.807
8.954	10.432		8.954	9.021		8.954	10.25		8.954	10.276
8.969	10.776		8.969	9.688		8.969	11.042		8.969	10.151
8.983	11.719		8.983	10.115		8.983	10.599		8.983	10.776
8.998	11.99		8.998	10.833		8.998	11.292		8.998	11.313
9.012	12.495		9.012	11.188		9.012	11.422		9.012	11.755
9.027	12.682		9.027	11.969		9.027	11.635		9.027	12.599
9.041	12.672		9.041	12.969		9.041	10.479		9.041	12.594
9.056	11.354		9.056	12.646		9.056	10.26		9.056	12.526
9.07	11.099		9.07	12.245		9.07	9.625		9.07	11.589
9.085	9.823		9.085	10.885		9.085	8.688		9.085	10.245
9.099	8.344		9.099	9.875		9.099	7.974		9.099	8.833
9.114	7.266		9.114	8.807		9.114	6.979		9.114	8.286
9.128	6.802		9.128	7.828		9.128	6.87		9.128	7.349
9.143	6.885		9.143	7.5		9.143	6.51		9.143	6.958
9.157	6.25		9.157	7.047		9.157	6.234		9.157	6.672
9.172	6.036		9.172	6.531		9.172	6.219		9.172	6.365
9.186	5.583		9.186	6.474		9.186	6.099		9.186	6.141
9.201	5.693		9.201	6.214		9.201	5.74		9.201	6.057
9.215	5.604		9.215	5.854		9.215	5.891		9.215	6.063
9.23	5.589		9.23	6.182		9.23	5.703		9.23	5.453
9.244	5.51		9.244	5.833		9.244	5.844		9.244	5.922
9.259	5.646		9.259	5.766		9.259	5.714		9.259	5.661
9.273	5.583		9.273	5.807		9.273	5.583		9.273	5.635
9.287	5.474		9.287	5.885		9.287	5.62		9.287	5.292
9.302	5.615		9.302	5.604		9.302	5.604		9.302	5.516
9.316	4.964		9.316	5.896		9.316	5.594		9.316	5.682
9.331	5.313		9.331	5.703		9.331	5.635		9.331	5.344
9.345	5.448		9.345	5.724		9.345	5.401		9.345	5.161
9.36	5.521		9.36	5.536		9.36	5.531		9.36	5.396
9.374	5.276		9.374	5.708		9.374	5.641		9.374	5.385
9.389	5.146		9.389	5.583		9.389	5.411		9.389	5.292
9.403	5.313		9.403	5.594		9.403	5.469		9.403	5.297
9.418	5.432		9.418	5.651		9.418	5.516		9.418	5.427
9.432	5.146		9.432	5.714		9.432	5.677		9.432	5.385
9.447	5.474		9.447	5.505		9.447	5.396		9.447	5.323
9.461	5.031		9.461	5.37		9.461	5.484		9.461	5.234
9.476	4.979		9.476	5.516		9.476	5.557		9.476	5.411
9.49	5.438		9.49	5.568		9.49	5.208		9.49	5.583
9.505	5.318		9.505	5.417		9.505	5.646		9.505	5.167
9.519	5.047		9.519	5.859		9.519	5.604		9.519	5.708
9.534	5.781		9.534	5.578		9.534	5.354		9.534	5.203
9.548	5.26		9.548	5.542		9.548	5.391		9.548	5.302
9.563	5.521		9.563	5.427		9.563	5.328		9.563	5.203
9.577	5.458		9.577	5.839		9.577	5.661		9.577	5.573
9.592	5.458		9.592	5.875		9.592	5.406		9.592	5.651
9.606	5.094		9.606	5.75		9.606	5.307		9.606	5.635
9.621	5.167		9.621	5.63		9.621	5.526		9.621	5.557
9.635	5.109		9.635	5.75		9.635	5.688		9.635	5.552
9.65	5.281		9.65	5.818		9.65	5.911		9.65	5.385
9.664	5.583		9.664	5.729		9.664	5.729		9.664	5.385
9.679	5.203		9.679	5.443		9.679	6.005		9.679	5.599
9.693	5.729		9.693	5.932		9.693	5.766		9.693	5.854
9.708	5.469		9.708	5.786		9.708	5.953		9.708	5.208
9.722	5.417		9.722	5.615		9.722	5.901		9.722	5.62
9.737	5.667		9.737	5.786		9.737	5.974		9.737	5.927
9.751	5.844		9.751	6.286		9.751	5.943		9.751	5.656
9.766	5.526		9.766	6.13		9.766	5.911		9.766	6.047
9.78	5.927		9.78	5.943		9.78	6.083		9.78	5.911
9.794	6.036		9.794	6.281		9.794	6.484		9.794	6.089
9.809	6.234		9.809	6.38		9.809	5.625		9.809	6.104
9.823	5.854		9.823	5.885		9.823	6.047		9.823	5.661
9.838	5.839		9.838	6.089		9.838	5.745		9.838	5.901
9.852	5.401		9.852	6.203		9.852	5.901		9.852	5.797
9.867	5.49		9.867	5.865		9.867	6.01		9.867	5.729
9.881	5.896		9.881	6.01		9.881	6.109		9.881	5.516
9.896	5.354		9.896	5.781		9.896	5.755		9.896	5.604
9.91	5.521		9.91	5.99		9.91	5.599		9.91	5.958
9.925	5.365		9.925	5.802		9.925	5.698		9.925	5.219
9.939	5.49		9.939	5.661		9.939	5.641		9.939	5.406
9.954	5.438		9.954	5.641		9.954	5.573		9.954	5.62
9.968	5.354		9.968	5.917		9.968	5.599		9.968	5.099
9.983	5.125		9.983	5.703		9.983	5.474		9.983	5.766
9.997	5.63		9.997	5.818		9.997	5.667		9.997	5.474
10.012	5.417		10.012	6.073		10.012	5.505		10.012	5.547
10.026	5.542		10.026	5.677		10.026	5.484		10.026	5.438
10.041	5.37		10.041	5.672		10.041	5.406		10.041	5.495
10.055	5.245		10.055	5.844		10.055	5.984		10.055	5.563
10.07	5.401		10.07	5.865		10.07	5.651		10.07	5.417
10.084	5.469		10.084	5.542		10.084	5.802		10.084	5.604
10.099	5.438		10.099	6.198		10.099	5.708		10.099	5.724
10.113	5.495		10.113	5.813		10.113	5.349		10.113	5.286
10.128	5.224		10.128	5.427		10.128	5.688		10.128	5.417
10.142	5.297		10.142	5.755		10.142	5.708		10.142	5.5
10.157	5.635		10.157	5.5		10.157	5.604		10.157	5.563
10.171	5.344		10.171	5.672		10.171	5.599		10.171	5.281
10.186	5.885		10.186	5.917		10.186	5.385		10.186	5.516
10.2	5.469		10.2	5.563		10.2	5.474		10.2	5.245
10.215	5.391		10.215	5.87		10.215	5.823		10.215	5.63
10.229	5.479		10.229	5.698		10.229	5.88		10.229	5.516
10.244	5.5		10.244	5.776		10.244	5.797		10.244	5.26
10.258	5.406		10.258	5.885		10.258	5.865		10.258	5.745
10.273	5.188		10.273	6.234		10.273	5.479		10.273	5.536
10.287	5.307		10.287	5.672		10.287	5.688		10.287	5.745
10.302	5.573		10.302	5.484		10.302	5.755		10.302	5.901
10.316	5.797		10.316	5.719		10.316	5.625		10.316	5.198
10.33	5.667		10.33	5.911		10.33	6.094		10.33	5.745
10.345	5.432		10.345	6.01		10.345	5.672		10.345	5.5
10.359	5.625		10.359	5.854		10.359	5.385		10.359	5.563
10.374	5.589		10.374	5.651		10.374	5.88		10.374	5.714
10.388	5.656		10.388	5.599		10.388	5.693		10.388	5.318
10.403	5.609		10.403	5.792		10.403	5.745		10.403	5.62
10.417	5.448		10.417	5.438		10.417	5.906		10.417	5.854
10.432	5.344		10.432	6.182		10.432	5.609		10.432	5.906
10.446	5.526		10.446	5.677		10.446	6.057		10.446	5.589
10.461	5.62		10.461	5.958		10.461	5.745		10.461	5.411
10.475	5.979		10.475	6.016		10.475	5.771		10.475	5.74
10.49	5.75		10.49	5.688		10.49	5.745		10.49	5.625
10.504	5.651		10.504	5.839		10.504	5.521		10.504	5.443
10.519	5.651		10.519	5.813		10.519	5.859		10.519	5.667
10.533	5.594		10.533	5.88		10.533	5.75		10.533	5.271
10.548	5.74		10.548	6.13		10.548	5.969		10.548	5.484
10.562	5.458		10.562	5.964		10.562	5.849		10.562	5.5
10.577	5.604		10.577	6.026		10.577	5.896		10.577	5.469
10.591	5.557		10.591	5.953		10.591	5.62		10.591	5.927
10.606	6.177		10.606	6.031		10.606	5.604		10.606	5.776
10.62	5.708		10.62	5.484		10.62	5.781		10.62	5.922
10.635	5.484		10.635	5.641		10.635	6.01		10.635	5.521
10.649	5.688		10.649	5.693		10.649	5.786		10.649	5.766
10.664	5.698		10.664	5.818		10.664	5.641		10.664	5.781
10.678	5.396		10.678	5.849		10.678	6.161		10.678	6.036
10.693	5.526		10.693	5.911		10.693	5.88		10.693	5.656
10.707	5.656		10.707	5.599		10.707	5.964		10.707	5.677
10.722	5.682		10.722	5.974		10.722	5.771		10.722	5.5
10.736	5.568		10.736	5.786		10.736	6.057		10.736	5.505
10.751	5.661		10.751	5.839		10.751	6.083		10.751	5.609
10.765	5.88		10.765	5.896		10.765	6.042		10.765	5.781
10.78	5.729		10.78	6.021		10.78	6.052		10.78	5.792
10.794	5.958		10.794	5.906		10.794	5.854		10.794	5.76
10.809	5.599		10.809	5.896		10.809	6.057		10.809	6.016
10.823	5.823		10.823	6.573		10.823	6.547		10.823	5.62
10.837	5.734		10.837	6.328		10.837	6.26		10.837	5.719
10.852	5.969		10.852	6.313		10.852	6.297		10.852	5.729
10.866	5.76		10.866	6.344		10.866	6.24		10.866	6.224
10.881	5.948		10.881	6.177		10.881	6.323		10.881	6.167
10.895	6.156		10.895	6.359		10.895	5.974		10.895	6.094
10.91	5.693		10.91	6.292		10.91	6.5		10.91	6.182
10.924	5.776		10.924	6.339		10.924	6.297		10.924	6.005
10.939	5.828		10.939	6.781		10.939	6.198		10.939	6.063
10.953	5.75		10.953	6.5		10.953	6.313		10.953	6.089
10.968	5.917		10.968	6.563		10.968	6.13		10.968	6.385
10.982	6.052		10.982	6.745		10.982	6.401		10.982	6.078
10.997	5.755		10.997	6.578		10.997	5.995		10.997	6.063
11.011	5.484		11.011	6.323		11.011	6.234		11.011	6.375
11.026	5.901		11.026	6.391		11.026	6.208		11.026	6.26
11.04	5.964		11.04	6.245		11.04	5.917		11.04	5.938
11.055	6.036		11.055	6.406		11.055	5.885		11.055	5.964
11.069	6.188		11.069	6.005		11.069	6.38		11.069	6.031
11.084	5.958		11.084	6.318		11.084	6.344		11.084	5.911
11.098	5.943		11.098	6.104		11.098	6.135		11.098	5.818
11.113	5.792		11.113	5.891		11.113	5.927		11.113	5.76
11.127	5.87		11.127	6.198		11.127	6.016		11.127	5.922
11.142	6.01		11.142	6.417		11.142	6.276		11.142	5.474
11.156	6.063		11.156	5.932		11.156	6.031		11.156	5.661
11.171	5.469		11.171	5.958		11.171	5.849		11.171	5.521
11.185	5.859		11.185	6.135		11.185	6.307		11.185	5.958
11.2	6.172		11.2	6.313		11.2	5.984		11.2	5.724
11.214	5.594		11.214	6.135		11.214	5.922		11.214	6.115
11.229	5.865		11.229	6.146		11.229	5.781		11.229	6.12
11.243	6.151		11.243	5.703		11.243	5.927		11.243	5.594
11.258	5.573		11.258	6.036		11.258	5.917		11.258	5.708
11.272	5.88		11.272	6.229		11.272	6.021		11.272	5.797
11.287	5.927		11.287	6.089		11.287	6.141		11.287	5.969
11.301	5.667		11.301	6.094		11.301	6.063		11.301	5.849
11.316	6.073		11.316	6.115		11.316	6.328		11.316	5.958
11.33	5.901		11.33	6.094		11.33	5.745		11.33	5.958
11.344	5.953		11.344	5.927		11.344	5.974		11.344	6.12
11.359	6.323		11.359	6.281		11.359	6.146		11.359	5.969
11.373	5.786		11.373	6.12		11.373	6.063		11.373	5.698
11.388	5.818		11.388	6.042		11.388	5.719		11.388	5.828
11.402	6.448		11.402	6.375		11.402	5.906		11.402	6.073
11.417	6.12		11.417	6.505		11.417	6.125		11.417	5.964
11.431	5.885		11.431	6.427		11.431	5.766		11.431	5.87
11.446	6.057		11.446	6.156		11.446	6.12		11.446	5.708
11.46	5.932		11.46	6.172		11.46	6.13		11.46	5.724
11.475	6.031		11.475	6.385		11.475	5.979		11.475	6.021
11.489	6.135		11.489	6.568		11.489	6.224		11.489	5.854
11.504	6.031		11.504	6.188		11.504	6.031		11.504	6.135
11.518	6.068		11.518	6.323		11.518	6.036		11.518	5.943
11.533	6.021		11.533	6.224		11.533	5.943		11.533	6.047
11.547	5.979		11.547	6.526		11.547	5.911		11.547	5.932
11.562	6.365		11.562	6.396		11.562	6.24		11.562	6.151
11.576	5.958		11.576	6.188		11.576	5.88		11.576	6.391
11.591	5.964		11.591	6.49		11.591	6.047		11.591	5.802
11.605	6.177		11.605	6.37		11.605	6.339		11.605	6.099
11.62	6.125		11.62	6.599		11.62	6.349		11.62	6.38
11.634	6.125		11.634	6.75		11.634	6.568		11.634	6.156
11.649	6.161		11.649	6.62		11.649	6.75		11.649	5.891
11.663	6.146		11.663	6.417		11.663	6.438		11.663	6.578
11.678	6.63		11.678	6.724		11.678	6.917		11.678	6.438
11.692	6.87		11.692	6.521		11.692	7.146		11.692	6.516
11.707	6.943		11.707	6.917		11.707	7.182		11.707	6.516
11.721	7.073		11.721	6.922		11.721	7.536		11.721	6.615
11.736	7.01		11.736	7.146		11.736	7.646		11.736	6.734
11.75	7.198		11.75	7.24		11.75	7.906		11.75	7.339
11.765	7.63		11.765	7.385		11.765	7.891		11.765	7.349
11.779	7.87		11.779	7.745		11.779	8.271		11.779	7.484
11.794	7.807		11.794	8.495		11.794	8.813		11.794	7.724
11.808	7.938		11.808	8.729		11.808	8.724		11.808	7.672
11.823	8.813		11.823	8.979		11.823	9.063		11.823	8.641
11.837	8.276		11.837	9.089		11.837	9.042		11.837	9.078
11.852	8.875		11.852	9.474		11.852	8.99		11.852	9.146
11.866	8.448		11.866	9.823		11.866	8.474		11.866	9.271
11.88	8.255		11.88	9.766		11.88	8.396		11.88	9.12
11.895	7.807		11.895	9.193		11.895	7.531		11.895	8.234
11.909	7.245		11.909	8.896		11.909	7.484		11.909	7.932
11.924	6.771		11.924	8.422		11.924	6.766		11.924	7.646
11.938	6.188		11.938	7.479		11.938	6.682		11.938	7.292
11.953	6.573		11.953	7.5		11.953	6.557		11.953	6.62
11.967	6.234		11.967	7.052		11.967	6.479		11.967	6.719
11.982	6.146		11.982	6.51		11.982	6.479		11.982	6.427
11.996	6.177		11.996	6.224		11.996	6.26		11.996	6.443
12.011	6.198		12.011	6.495		12.011	6		12.011	6.286
12.025	6.203		12.025	6.563		12.025	6.411		12.025	6.005
12.04	6.099		12.04	6.37		12.04	6.531		12.04	6.094
12.054	6.391		12.054	6.677		12.054	6.188		12.054	6.026
12.069	6.219		12.069	6.01		12.069	6.24		12.069	6.182
12.083	6.229		12.083	6.323		12.083	6.385		12.083	6.438
12.098	6.224		12.098	6.26		12.098	6.021		12.098	5.76
12.112	6.115		12.112	6.125		12.112	6.161		12.112	6.193
12.127	6.089		12.127	6.292		12.127	6.203		12.127	5.948
12.141	6.375		12.141	6.281		12.141	6.349		12.141	5.974
12.156	6.297		12.156	6.354		12.156	5.974		12.156	6.333
12.17	6.333		12.17	6.328		12.17	5.875		12.17	6.302
12.185	6.167		12.185	6.391		12.185	5.979		12.185	6.391
12.199	6.146		12.199	6.547		12.199	6.24		12.199	6.224
12.214	6.188		12.214	6.729		12.214	6.391		12.214	6.021
12.228	6.385		12.228	6.37		12.228	6.536		12.228	6.255
12.243	6.177		12.243	6.234		12.243	6.375		12.243	6.333
12.257	6.344		12.257	6.328		12.257	6.547		12.257	5.938
12.272	6.5		12.272	6.688		12.272	6.401		12.272	6.406
12.286	6.307		12.286	6.5		12.286	6.432		12.286	6.495
12.301	6.641		12.301	6.516		12.301	6.682		12.301	6.151
12.315	6.573		12.315	6.51		12.315	6.323		12.315	6.677
12.33	6.62		12.33	6.813		12.33	6.677		12.33	6.448
12.344	6.693		12.344	6.943		12.344	6.776		12.344	6.76
12.359	6.604		12.359	6.906		12.359	7.146		12.359	6.339
12.373	6.797		12.373	6.818		12.373	7.042		12.373	6.875
12.387	6.75		12.387	6.917		12.387	7.401		12.387	6.698
12.402	7.047		12.402	7.083		12.402	7.229		12.402	6.844
12.416	7.198		12.416	7.318		12.416	7.604		12.416	7.208
12.431	6.969		12.431	7.365		12.431	7.224		12.431	7.208
12.445	7.125		12.445	7.698		12.445	7.469		12.445	7.318
12.46	7.104		12.46	8.052		12.46	7.005		12.46	7.469
12.474	7.51		12.474	7.823		12.474	7.385		12.474	7.766
12.489	7.094		12.489	7.667		12.489	6.88		12.489	7.536
12.503	6.885		12.503	7.557		12.503	6.964		12.503	7.323
12.518	7.042		12.518	7.135		12.518	6.651		12.518	6.938
12.532	6.776		12.532	6.932		12.532	6.307		12.532	6.745
12.547	6.547		12.547	6.891		12.547	6.417		12.547	6.339
12.561	6.479		12.561	6.62		12.561	6.469		12.561	6.458
12.576	6.526		12.576	6.453		12.576	6.583		12.576	6.391
12.59	6.036		12.59	6.74		12.59	6.411		12.59	6.417
12.605	6.448		12.605	6.526		12.605	6.396		12.605	6.172
12.619	6.458		12.619	6.693		12.619	6.464		12.619	6.161
12.634	6.604		12.634	6.589		12.634	6.177		12.634	6.245
12.648	6.375		12.648	6.297		12.648	6.094		12.648	6.276
12.663	6.224		12.663	6.49		12.663	6.188		12.663	6.604
12.677	6.339		12.677	6.281		12.677	6.047		12.677	5.865
12.692	6.635		12.692	6.651		12.692	6.427		12.692	6.349
12.706	6.531		12.706	6.391		12.706	6.094		12.706	6.188
12.721	6.391		12.721	6.307		12.721	6.208		12.721	6.089
12.735	6.26		12.735	6.089		12.735	6.078		12.735	6.333
12.75	6.365		12.75	6.255		12.75	6.036		12.75	6.219
12.764	6.172		12.764	6.276		12.764	6.313		12.764	6.109
12.779	6.161		12.779	6.813		12.779	6.281		12.779	6.036
12.793	6.427		12.793	6.5		12.793	6.052		12.793	5.865
12.808	6.344		12.808	6.417		12.808	6.396		12.808	5.896
12.822	6.104		12.822	6.516		12.822	6.458		12.822	6.646
12.837	6.276		12.837	6.677		12.837	5.948		12.837	6.01
12.851	6.375		12.851	6.172		12.851	6.906		12.851	6.583
12.866	6.354		12.866	6.573		12.866	6.198		12.866	6.328
12.88	6.568		12.88	6.448		12.88	6.599		12.88	6.12
12.895	6.5		12.895	6.37		12.895	6.625		12.895	6.271
12.909	6.5		12.909	6.682		12.909	6.469		12.909	6.49
12.923	6.938		12.923	6.677		12.923	6.677		12.923	6.75
12.938	6.734		12.938	6.542		12.938	6.594		12.938	6.318
12.952	6.578		12.952	6.99		12.952	7.016		12.952	6.547
12.967	6.51		12.967	6.854		12.967	6.823		12.967	6.365
12.981	7.12		12.981	6.724		12.981	7.047		12.981	6.688
12.996	7.198		12.996	6.891		12.996	7.375		12.996	6.99
13.01	7.068		13.01	7.047		13.01	7.63		13.01	7.432
13.025	7.693		13.025	6.932		13.025	8.036		13.025	7.188
13.039	7.974		13.039	7.5		13.039	8.609		13.039	7.453
13.054	8.063		13.054	7.74		13.054	8.651		13.054	7.677
13.068	8.542		13.068	7.646		13.068	9.276		13.068	8.333
13.083	9.635		13.083	8.276		13.083	9.542		13.083	8.266
13.097	10.208		13.097	8.552		13.097	9.875		13.097	10.036
13.112	10.745		13.112	9.073		13.112	10.099		13.112	10.411
13.126	10.927		13.126	10.318		13.126	10.349		13.126	10.745
13.141	10.74		13.141	10.906		13.141	10.401		13.141	11.385
13.155	10.26		13.155	11.224		13.155	10.094		13.155	11.87
13.17	9.828		13.17	11.286		13.17	9.26		13.17	10.635
13.184	8.891		13.184	10.542		13.184	8.688		13.184	9.734
13.199	7.635		13.199	9.568		13.199	8.089		13.199	8.661
13.213	7.234		13.213	8.807		13.213	7.479		13.213	7.469
13.228	6.557		13.228	7.688		13.228	6.932		13.228	7
13.242	6.979		13.242	6.948		13.242	6.339		13.242	6.797
13.257	6.682		13.257	6.984		13.257	6.307		13.257	6.547
13.271	6.703		13.271	6.755		13.271	6.193		13.271	6.552
13.286	6.318		13.286	6.703		13.286	6.354		13.286	6.479
13.3	6.521		13.3	6.443		13.3	6.307		13.3	6.693
13.315	6.708		13.315	6.766		13.315	6.318		13.315	6.365
13.329	6.417		13.329	6.37		13.329	6.875		13.329	6.292
13.344	6.536		13.344	6.854		13.344	6.401		13.344	6.354
13.358	6.615		13.358	6.406		13.358	6.234		13.358	6.406
13.373	6.521		13.373	6.646		13.373	6.286		13.373	6.359
13.387	6.24		13.387	6.818		13.387	6.448		13.387	6.458
13.402	6.776		13.402	6.615		13.402	6.094		13.402	6.339
13.416	6.542		13.416	6.651		13.416	6.495		13.416	6.641
13.43	6.682		13.43	6.813		13.43	6.438		13.43	6.443
13.445	6.495		13.445	6.63		13.445	6.422		13.445	6.25
13.459	6.708		13.459	6.682		13.459	6.891		13.459	6.24
13.474	6.594		13.474	6.885		13.474	6.844		13.474	6.49
13.488	6.839		13.488	6.891		13.488	6.344		13.488	6.484
13.503	6.13		13.503	6.932		13.503	6.323		13.503	6.411
13.517	6.328		13.517	6.578		13.517	6.219		13.517	6.578
13.532	6.833		13.532	6.75		13.532	6.422		13.532	6.417
13.546	6.839		13.546	7.12		13.546	6.547		13.546	6.37
13.561	6.802		13.561	6.76		13.561	6.63		13.561	6.406
13.575	6.609		13.575	6.865		13.575	6.469		13.575	6.802
13.59	6.672		13.59	6.854		13.59	6.396		13.59	6.729
13.604	6.641		13.604	6.625		13.604	6.771		13.604	6.693
13.619	6.854		13.619	6.786		13.619	6.839		13.619	6.703
13.633	7.141		13.633	6.828		13.633	7.005		13.633	6.974
13.648	7.141		13.648	6.703		13.648	7.188		13.648	6.698
13.662	7.307		13.662	7.005		13.662	7.328		13.662	6.604
13.677	7.396		13.677	7.031		13.677	7.313		13.677	6.958
13.691	7.823		13.691	7.042		13.691	7.578		13.691	7.188
13.706	7.661		13.706	6.891		13.706	7.443		13.706	7.292
13.72	7.865		13.72	7.385		13.72	8.031		13.72	7.578
13.735	8.526		13.735	7.292		13.735	8.104		13.735	7.385
13.749	8.948		13.749	7.479		13.749	9.047		13.749	8.115
13.764	9.354		13.764	7.349		13.764	8.693		13.764	8.359
13.778	10.12		13.778	8.24		13.778	9.297		13.778	8.5
13.793	10.875		13.793	8.51		13.793	9.75		13.793	8.833
13.807	11.323		13.807	8.49		13.807	10.25		13.807	9.474
13.822	12.599		13.822	9.547		13.822	10.297		13.822	10.646
13.836	13.073		13.836	10.073		13.836	10.37		13.836	10.953
13.851	13.427		13.851	10.5		13.851	10.422		13.851	11.922
13.865	13.016		13.865	11.344		13.865	10.906		13.865	12.453
13.88	12.099		13.88	11.229		13.88	10.583		13.88	12.391
13.894	11.099		13.894	10.953		13.894	10.12		13.894	11.505
13.909	9.698		13.909	10.354		13.909	9.214		13.909	10.484
13.923	9.083		13.923	9.943		13.923	8.552		13.923	9.37
13.937	8.505		13.937	8.938		13.937	8.005		13.937	8.641
13.952	7.87		13.952	8.255		13.952	7.922		13.952	8.063
13.966	7.609		13.966	7.708		13.966	7.292		13.966	8.203
13.981	7.51		13.981	7.792		13.981	7.125		13.981	7.083
13.995	7.531		13.995	7.094		13.995	7.375		13.995	7.104
14.01	7.094		14.01	7.594		14.01	7.219		14.01	7.313
14.024	7.224		14.024	7.161		14.024	6.958		14.024	6.74
14.039	7.25		14.039	7.172		14.039	7.12		14.039	6.781
14.053	7.234		14.053	7.109		14.053	6.917		14.053	6.766
14.068	6.958		14.068	6.833		14.068	6.745		14.068	6.995
14.082	7.031		14.082	6.813		14.082	6.776		14.082	6.672
14.097	6.568		14.097	6.948		14.097	6.703		14.097	6.443
14.111	6.714		14.111	6.51		14.111	6.573		14.111	6.479
14.126	6.755		14.126	7.047		14.126	6.583		14.126	6.932
14.14	6.578		14.14	7.104		14.14	6.698		14.14	6.365
14.155	6.917		14.155	6.365		14.155	6.385		14.155	6.688
14.169	6.734		14.169	6.891		14.169	6.536		14.169	7.01
14.184	6.984		14.184	6.51		14.184	6.865		14.184	6.526
14.198	7		14.198	6.797		14.198	6.458		14.198	6.859
14.213	6.896		14.213	6.943		14.213	6.516		14.213	6.667
14.227	6.531		14.227	6.823		14.227	6.833		14.227	6.51
14.242	6.74		14.242	6.599		14.242	6.615		14.242	6.693
14.256	7.141		14.256	7.063		14.256	6.688		14.256	6.927
14.271	6.578		14.271	6.807		14.271	6.443		14.271	6.328
14.285	6.807		14.285	6.839		14.285	6.667		14.285	6.724
14.3	6.656		14.3	6.557		14.3	6.776		14.3	6.74
14.314	6.786		14.314	7.318		14.314	6.521		14.314	6.531
14.329	7.031		14.329	6.87		14.329	6.844		14.329	6.516
14.343	6.995		14.343	6.745		14.343	6.875		14.343	6.615
14.358	6.885		14.358	7.172		14.358	6.839		14.358	6.552
14.372	6.854		14.372	6.828		14.372	6.938		14.372	6.646
14.387	6.979		14.387	7.068		14.387	7.156		14.387	6.755
14.401	7.188		14.401	6.708		14.401	7.198		14.401	6.708
14.416	7.083		14.416	7.052		14.416	7.021		14.416	6.885
14.43	7.344		14.43	7.224		14.43	7.958		14.43	7.094
14.445	7.656		14.445	7.339		14.445	7.375		14.445	6.75
14.459	7.656		14.459	7.536		14.459	7.797		14.459	7.125
14.473	8.031		14.473	7.703		14.473	8.094		14.473	7.651
14.488	7.901		14.488	7.479		14.488	8.563		14.488	6.958
14.502	8.271		14.502	7.833		14.502	8.74		14.502	7.875
14.517	8.688		14.517	7.891		14.517	8.839		14.517	8.005
14.531	9.089		14.531	8.214		14.531	9.573		14.531	7.943
14.546	8.896		14.546	8.479		14.546	9.505		14.546	8.547
14.56	9.042		14.56	8.88		14.56	9.802		14.56	8.5
14.575	9.047		14.575	8.76		14.575	9.599		14.575	9.297
14.589	9.583		14.589	9.37		14.589	10.646		14.589	9.057
14.604	9.724		14.604	8.974		14.604	10.464		14.604	9.375
14.618	9.724		14.618	9.229		14.618	10.729		14.618	9.656
14.633	10.208		14.633	9.677		14.633	11.49		14.633	9.661
14.647	10.974		14.647	9.667		14.647	11.349		14.647	10.656
14.662	11.198		14.662	10.333		14.662	12.078		14.662	10.984
14.676	12.776		14.676	10.396		14.676	13.073		14.676	11.646
14.691	13.536		14.691	11.198		14.691	12.151		14.691	12.354
14.705	14.344		14.705	11.906		14.705	12.776		14.705	13.063
14.72	13.792		14.72	12.208		14.72	12.891		14.72	13.526
14.734	14.057		14.734	12.208		14.734	11.661		14.734	13.995
14.749	13.365		14.749	12.281		14.749	11.943		14.749	13.547
14.763	12.932		14.763	12.146		14.763	11.521		14.763	12.839
14.778	12.536		14.778	11.557		14.778	10.724		14.778	11.958
14.792	12.698		14.792	10.734		14.792	10.214		14.792	11.974
14.807	12.026		14.807	10.578		14.807	10.214		14.807	11.229
14.821	11.573		14.821	9.938		14.821	10.167		14.821	10.964
14.836	10.615		14.836	10.193		14.836	9.766		14.836	10.995
14.85	9.974		14.85	9.542		14.85	8.865		14.85	10.547
14.865	9.615		14.865	9.609		14.865	8.932		14.865	9.776
14.879	9.339		14.879	8.979		14.879	8.417		14.879	9.193
14.894	8.302		14.894	8.62		14.894	7.891		14.894	8.411
14.908	8.505		14.908	7.922		14.908	7.786		14.908	8.182
14.923	7.76		14.923	7.615		14.923	7.302		14.923	7.578
14.937	7.406		14.937	7.354		14.937	7.448		14.937	7.521
14.952	7.318		14.952	7.542		14.952	7.307		14.952	7.115
14.966	6.943		14.966	6.922		14.966	6.974		14.966	6.99
14.98	7.182		14.98	6.927		14.98	7.094		14.98	7.057
14.995	7.052		14.995	6.974		14.995	7.172		14.995	7.146
15.009	7.177		15.009	7.12		15.009	6.974		15.009	6.979
15.024	6.594		15.024	7.365		15.024	6.802		15.024	6.927
15.038	7.208		15.038	7.13		15.038	6.802		15.038	6.875
15.053	6.771		15.053	7.271		15.053	6.573		15.053	6.604
15.067	7.474		15.067	6.745		15.067	6.708		15.067	6.99
15.082	7.042		15.082	6.771		15.082	6.844		15.082	6.708
15.096	7.01		15.096	6.88		15.096	6.833		15.096	6.854
15.111	7		15.111	6.969		15.111	7.026		15.111	6.87
15.125	6.599		15.125	6.948		15.125	6.729		15.125	6.693
15.14	7.115		15.14	7.047		15.14	6.755		15.14	6.849
15.154	6.729		15.154	6.979		15.154	6.724		15.154	6.63
15.169	6.651		15.169	6.839		15.169	7.083		15.169	6.859
15.183	6.995		15.183	7.068		15.183	6.656		15.183	6.682
15.198	6.833		15.198	6.896		15.198	7.016		15.198	6.714
15.212	7.401		15.212	6.911		15.212	7.005		15.212	6.781
15.227	7.26		15.227	6.766		15.227	6.818		15.227	6.719
15.241	7.536		15.241	7.141		15.241	7.49		15.241	6.99
15.256	7.391		15.256	7.302		15.256	7.661		15.256	6.984
15.27	7.563		15.27	7.479		15.27	7.49		15.27	7.521
15.285	7.63		15.285	7.318		15.285	7.771		15.285	7.151
15.299	7.349		15.299	7.266		15.299	7.979		15.299	7.281
15.314	7.62		15.314	7.729		15.314	8.526		15.314	7.234
15.328	7.974		15.328	7.38		15.328	8.766		15.328	7.719
15.343	8.557		15.343	7.766		15.343	9.578		15.343	7.698
15.357	9.005		15.357	7.901		15.357	9.339		15.357	8.052
15.372	9.531		15.372	8.234		15.372	9.875		15.372	8.958
15.386	10.036		15.386	8.396		15.386	10.917		15.386	8.755
15.401	10.557		15.401	9.339		15.401	10.854		15.401	9.708
15.415	11.786		15.415	9.818		15.415	11.422		15.415	10.255
15.43	12.359		15.43	10.599		15.43	12.359		15.43	11.068
15.444	12.875		15.444	11.49		15.444	12.281		15.444	11.557
15.459	12.583		15.459	12.052		15.459	12.677		15.459	12.24
15.473	13.615		15.473	12.313		15.473	12.188		15.473	12.714
15.487	12.063		15.487	12.182		15.487	11.099		15.487	12.417
15.502	11.182		15.502	12.531		15.502	10.891		15.502	12.115
15.516	9.885		15.516	11.661		15.516	10.005		15.516	11.74
15.531	9.396		15.531	10.479		15.531	9.401		15.531	9.958
15.545	9.005		15.545	9.703		15.545	8.49		15.545	9.089
15.56	8.318		15.56	8.797		15.56	8.344		15.56	8.365
15.574	8.109		15.574	8.599		15.574	7.995		15.574	7.948
15.589	7.953		15.589	7.734		15.589	7.547		15.589	7.573
15.603	7.938		15.603	7.771		15.603	7.833		15.603	7.516
15.618	7.495		15.618	7.271		15.618	8.016		15.618	7.703
15.632	7.719		15.632	7.667		15.632	7.781		15.632	7.5
15.647	8.031		15.647	7.234		15.647	8.141		15.647	7.583
15.661	7.776		15.661	7.411		15.661	7.911		15.661	7.479
15.676	8.104		15.676	7.318		15.676	8.323		15.676	7.073
15.69	7.828		15.69	7.396		15.69	8.635		15.69	7.708
15.705	8.693		15.705	7.698		15.705	9.182		15.705	8.5
15.719	9.234		15.719	7.589		15.719	9.458		15.719	8.359
15.734	10		15.734	7.974		15.734	10.24		15.734	8.984
15.748	10.188		15.748	8.396		15.748	10.885		15.748	9.188
15.763	11.75		15.763	8.464		15.763	10.62		15.763	9.276
15.777	12.302		15.777	9.141		15.777	11.37		15.777	10.458
15.792	13.141		15.792	10.099		15.792	12.109		15.792	11.484
15.806	13.76		15.806	10.521		15.806	12.979		15.806	11.995
15.821	13.901		15.821	11.667		15.821	12.667		15.821	13.042
15.835	14.698		15.835	12.026		15.835	12.661		15.835	13.542
15.85	14.109		15.85	12.354		15.85	12.641		15.85	13.411
15.864	12.797		15.864	12.167		15.864	11.906		15.864	13.089
15.879	12.49		15.879	12.672		15.879	11.229		15.879	12.542
15.893	11.854		15.893	12.307		15.893	10.87		15.893	12.182
15.908	10.396		15.908	11.094		15.908	10.047		15.908	10.854
15.922	9.49		15.922	10.484		15.922	9.245		15.922	10.198
15.937	9.047		15.937	10.078		15.937	8.484		15.937	9.089
15.951	8.672		15.951	8.682		15.951	7.984		15.951	8.781
15.966	8.354		15.966	8.547		15.966	8.328		15.966	7.875
15.98	7.604		15.98	7.859		15.98	7.656		15.98	8.141
15.995	7.219		15.995	7.88		15.995	7.474		15.995	7.766
16.009	7.38		16.009	7.557		16.009	7.25		16.009	7.099
16.023	7.432		16.023	7.203		16.023	7.208		16.023	6.833
16.038	7.188		16.038	7.5		16.038	6.557		16.038	6.917
16.052	7.068		16.052	7.349		16.052	6.698		16.052	6.604
16.067	7.234		16.067	6.63		16.067	7.104		16.067	6.536
16.081	7.172		16.081	7.328		16.081	7		16.081	6.755
16.096	6.922		16.096	6.453		16.096	6.839		16.096	6.615
16.11	6.984		16.11	7.125		16.11	6.62		16.11	6.818
16.125	6.88		16.125	6.906		16.125	6.786		16.125	6.594
16.139	6.802		16.139	6.844		16.139	6.75		16.139	6.844
16.154	6.536		16.154	6.469		16.154	6.698		16.154	6.698
16.168	6.859		16.168	6.745		16.168	6.661		16.168	6.672
16.183	6.63		16.183	6.563		16.183	6.745		16.183	6.521
16.197	6.953		16.197	6.536		16.197	6.391		16.197	6.885
16.212	6.781		16.212	6.885		16.212	6.688		16.212	6.974
16.226	6.521		16.226	6.938		16.226	6.688		16.226	6.396
16.241	6.745		16.241	6.766		16.241	7.01		16.241	6.625
16.255	7.063		16.255	6.74		16.255	6.958		16.255	6.786
16.27	7.021		16.27	6.854		16.27	7.339		16.27	6.776
16.284	6.818		16.284	6.609		16.284	7.016		16.284	6.385
16.299	7.245		16.299	6.443		16.299	7.302		16.299	6.682
16.313	6.911		16.313	6.813		16.313	7.552		16.313	6.62
16.328	6.901		16.328	6.943		16.328	7.344		16.328	6.953
16.342	6.922		16.342	7.052		16.342	7.698		16.342	6.839
16.357	7.375		16.357	7.094		16.357	7.63		16.357	6.859
16.371	7.292		16.371	7.083		16.371	7.88		16.371	7.203
16.386	7.75		16.386	7.146		16.386	8.099		16.386	7.151
16.4	7.656		16.4	7.969		16.4	8.276		16.4	7.297
16.415	7.792		16.415	7.5		16.415	8.089		16.415	7.661
16.429	8.021		16.429	7.995		16.429	8.104		16.429	8.047
16.444	8.13		16.444	8.068		16.444	8.141		16.444	7.995
16.458	7.76		16.458	7.865		16.458	8.052		16.458	8.063
16.473	7.984		16.473	8.401		16.473	7.51		16.473	7.948
16.487	7.641		16.487	8.307		16.487	7.88		16.487	7.464
16.502	7.479		16.502	8.307		16.502	7.255		16.502	7.375
16.516	7		16.516	7.698		16.516	7.297		16.516	7.542
16.53	6.865		16.53	7.615		16.53	7.385		16.53	7.005
16.545	6.432		16.545	7.307		16.545	7.328		16.545	6.667
16.559	6.859		16.559	7.104		16.559	6.688		16.559	6.677
16.574	6.823		16.574	7.146		16.574	6.906		16.574	6.604
16.588	6.693		16.588	6.698		16.588	6.594		16.588	6.365
16.603	6.495		16.603	6.703		16.603	6.615		16.603	6.464
16.617	6.948		16.617	6.833		16.617	6.651		16.617	6.828
16.632	6.542		16.632	6.391		16.632	6.693		16.632	6.318
16.646	6.917		16.646	6.943		16.646	6.422		16.646	6.266
16.661	6.865		16.661	6.448		16.661	6.714		16.661	6.333
16.675	6.474		16.675	6.5		16.675	6.682		16.675	6.193
16.69	6.615		16.69	6.495		16.69	6.786		16.69	6.245
16.704	6.578		16.704	6.313		16.704	6.563		16.704	6.245
16.719	6.38		16.719	6.724		16.719	6.5		16.719	6.292
16.733	6.354		16.733	6.568		16.733	6.188		16.733	6.339
16.748	6.417		16.748	6.615		16.748	6.38		16.748	6.359
16.762	6.594		16.762	6.563		16.762	6.479		16.762	6.281
16.777	6.74		16.777	6.521		16.777	6.385		16.777	6.526
16.791	6.604		16.791	6.38		16.791	6.385		16.791	6.38
16.806	6.307		16.806	6.286		16.806	6.646		16.806	6.313
16.82	6.583		16.82	6.693		16.82	6.604		16.82	6.245
16.835	6.146		16.835	6.443		16.835	6.255		16.835	6.052
16.849	6.542		16.849	6.49		16.849	6.37		16.849	6.281
16.864	6.391		16.864	5.958		16.864	6.438		16.864	6.49
16.878	6.771		16.878	6.635		16.878	6.688		16.878	6.26
16.893	6.724		16.893	6.661		16.893	6.146		16.893	6.557
16.907	6.359		16.907	6.38		16.907	6.052		16.907	6.474
16.922	6.542		16.922	6.599		16.922	6.984		16.922	6.063
16.936	6.703		16.936	6.37		16.936	6.76		16.936	6.37
16.951	6.51		16.951	6.734		16.951	6.938		16.951	6.286
16.965	6.464		16.965	7.042		16.965	6.37		16.965	6.266
16.98	6.38		16.98	6.479		16.98	6.464		16.98	6.182
16.994	6.505		16.994	6.813		16.994	6.885		16.994	6.328
17.009	6.875		17.009	6.396		17.009	6.729		17.009	5.849
17.023	6.51		17.023	6.552		17.023	6.724		17.023	6.344
17.037	6.693		17.037	7.031		17.037	6.833		17.037	6.344
17.052	6.771		17.052	6.396		17.052	6.844		17.052	6.375
17.066	6.839		17.066	6.906		17.066	6.927		17.066	6.432
17.081	7.135		17.081	6.943		17.081	7.563		17.081	6.661
17.095	7.198		17.095	6.885		17.095	7.505		17.095	6.932
17.11	7.224		17.11	6.865		17.11	7.516		17.11	7.125
17.124	7.411		17.124	7.354		17.124	7.401		17.124	7.01
17.139	7.396		17.139	7.578		17.139	7.427		17.139	7.016
17.153	7.755		17.153	7.49		17.153	8.031		17.153	7.276
17.168	7.755		17.168	7.75		17.168	8.125		17.168	7.396
17.182	7.839		17.182	7.682		17.182	8.281		17.182	7.583
17.197	7.984		17.197	8.167		17.197	8.135		17.197	7.818
17.211	7.818		17.211	8.391		17.211	7.885		17.211	8.01
17.226	7.688		17.226	8.036		17.226	7.953		17.226	7.922
17.24	7.938		17.24	8.172		17.24	7.333		17.24	7.219
17.255	7.135		17.255	7.646		17.255	7.359		17.255	7.188
17.269	7.073		17.269	7.464		17.269	7.047		17.269	7.12
17.284	7.318		17.284	7.156		17.284	6.755		17.284	6.984
17.298	6.792		17.298	7.089		17.298	6.531		17.298	6.661
17.313	6.875		17.313	6.974		17.313	6.75		17.313	6.75
17.327	6.417		17.327	7.068		17.327	6.563		17.327	6.167
17.342	6.833		17.342	7.01		17.342	6.802		17.342	6.547
17.356	7.052		17.356	6.755		17.356	6.615		17.356	6.422
17.371	6.625		17.371	6.646		17.371	6.948		17.371	6.443
17.385	6.51		17.385	6.786		17.385	6.75		17.385	6.594
17.4	6.552		17.4	6.448		17.4	6.953		17.4	6.568
17.414	6.964		17.414	6.354		17.414	6.891		17.414	6.547
17.429	6.943		17.429	6.286		17.429	6.995		17.429	6.646
17.443	6.849		17.443	6.656		17.443	7.161		17.443	6.698
17.458	7.266		17.458	6.729		17.458	7.052		17.458	6.682
17.472	7.042		17.472	6.849		17.472	7.625		17.472	6.786
17.487	7.302		17.487	6.776		17.487	7.495		17.487	7
17.501	7.516		17.501	6.943		17.501	7.651		17.501	7.031
17.516	8.167		17.516	7.359		17.516	8.031		17.516	7.563
17.53	8.349		17.53	7.635		17.53	8.125		17.53	7.323
17.545	8.438		17.545	7.667		17.545	8.469		17.545	7.922
17.559	8.797		17.559	7.922		17.559	8.411		17.559	8.089
17.573	8.771		17.573	8.12		17.573	8.844		17.573	8.323
17.588	8.984		17.588	8.354		17.588	8.453		17.588	8.453
17.602	9.479		17.602	8.214		17.602	8.745		17.602	8.625
17.617	8.953		17.617	8.078		17.617	8.896		17.617	8.401
17.631	8.995		17.631	7.87		17.631	9.083		17.631	8.266
17.646	9.599		17.646	8.005		17.646	9.349		17.646	8.297
17.66	9.599		17.66	7.729		17.66	9.323		17.66	8.354
17.675	9.901		17.675	8.104		17.675	9.62		17.675	8.547
17.689	10.177		17.689	8.328		17.689	9.911		17.689	8.974
17.704	10.474		17.704	8.76		17.704	10.078		17.704	9.057
17.718	11.24		17.718	9.448		17.718	10.422		17.718	10.104
17.733	11.266		17.733	9.974		17.733	10.313		17.733	10.354
17.747	11.089		17.747	10.281		17.747	10.25		17.747	10.781
17.762	10.307		17.762	10.422		17.762	9.833		17.762	11.036
17.776	10.052		17.776	10.568		17.776	9.167		17.776	10.911
17.791	8.844		17.791	9.26		17.791	8.25		17.791	9.911
17.805	8.375		17.805	8.38		17.805	7.667		17.805	8.948
17.82	7.484		17.82	7.958		17.82	6.984		17.82	8.438
17.834	7.219		17.834	7.516		17.834	6.828		17.834	6.938
17.849	6.859		17.849	6.974		17.849	6.49		17.849	6.964
17.863	6.974		17.863	6.745		17.863	6.917		17.863	6.568
17.878	6.828		17.878	6.693		17.878	6.578		17.878	6.698
17.892	6.589		17.892	6.552		17.892	6.307		17.892	6.464
17.907	6.578		17.907	6.5		17.907	6.422		17.907	5.984
17.921	6.411		17.921	6.604		17.921	6.188		17.921	6.151
17.936	6.396		17.936	6.401		17.936	5.974		17.936	6.229
17.95	6.776		17.95	6.49		17.95	6.521		17.95	6.036
17.965	6.63		17.965	6.578		17.965	6.365		17.965	6.318
17.979	6.448		17.979	6.234		17.979	6.385		17.979	6.563
17.994	6.625		17.994	6.281		17.994	6.495		17.994	6.349
18.008	6.609		18.008	6.286		18.008	6.297		18.008	6.37
18.023	6.745		18.023	6.198		18.023	6.63		18.023	6.167
18.037	6.573		18.037	6.203		18.037	6.302		18.037	6.094
18.052	6.594		18.052	6.505		18.052	6.203		18.052	6.281
18.066	6.688		18.066	6.563		18.066	6.51		18.066	6.474
18.08	6.573		18.08	6.635		18.08	6.458		18.08	6.479
18.095	6.5		18.095	6.708		18.095	6.557		18.095	6.443
18.109	6.5		18.109	6.24		18.109	6.661		18.109	6.432
18.124	6.682		18.124	7.104		18.124	6.719		18.124	6.313
18.138	6.667		18.138	6.474		18.138	6.505		18.138	6.349
18.153	6.526		18.153	6.526		18.153	6.474		18.153	6.177
18.167	6.255		18.167	6.755		18.167	6.453		18.167	6.281
18.182	6.448		18.182	6.828		18.182	6.708		18.182	6.286
18.196	6.286		18.196	6.771		18.196	6.516		18.196	6.182
18.211	6.323		18.211	6.5		18.211	6.318		18.211	6.005
18.225	6.547		18.225	6.641		18.225	6.656		18.225	5.88
18.24	6.406		18.24	6.516		18.24	6.411		18.24	6.073
18.254	6.573		18.254	6.464		18.254	6.448		18.254	5.766
18.269	6.323		18.269	6.208		18.269	6.375		18.269	5.995
18.283	6.411		18.283	6.281		18.283	6.068		18.283	6.229
18.298	6.339		18.298	6.479		18.298	6.5		18.298	6.234
18.312	6.365		18.312	6.156		18.312	6.12		18.312	6.24
18.327	6.135		18.327	6.151		18.327	6.266		18.327	6.24
18.341	6.01		18.341	6.276		18.341	6.406		18.341	6.328
18.356	6.146		18.356	6.109		18.356	6.057		18.356	6.453
18.37	6.406		18.37	6.396		18.37	6.63		18.37	6.135
18.385	6.417		18.385	6.354		18.385	6.115		18.385	6.016
18.399	6.365		18.399	6.057		18.399	6.401		18.399	5.776
18.414	6.479		18.414	6.328		18.414	6.047		18.414	5.932
18.428	6.391		18.428	6.271		18.428	6.432		18.428	6.469
18.443	6.333		18.443	6.057		18.443	6.224		18.443	6.089
18.457	6.359		18.457	6.359		18.457	6.344		18.457	6.125
18.472	6.182		18.472	6.26		18.472	6.406		18.472	6.01
18.486	6.203		18.486	6.141		18.486	6.297		18.486	5.833
18.501	6.344		18.501	6.438		18.501	6.563		18.501	5.813
18.515	6.073		18.515	6.25		18.515	6.307		18.515	6.224
18.53	5.953		18.53	6.198		18.53	6.677		18.53	6.057
18.544	6.354		18.544	6.203		18.544	6.229		18.544	6.276
18.559	6.089		18.559	6.391		18.559	6.641		18.559	6.135
18.573	6.464		18.573	6.495		18.573	6.828		18.573	6.198
18.587	6.469		18.587	6.646		18.587	6.625		18.587	6.224
18.602	6.406		18.602	6.682		18.602	6.479		18.602	5.927
18.616	6.344		18.616	6.583		18.616	6.688		18.616	5.948
18.631	6.464		18.631	6.563		18.631	6.427		18.631	5.964
18.645	6.542		18.645	6.729		18.645	6.792		18.645	6.042
18.66	6.297		18.66	6.411		18.66	6.458		18.66	6.349
18.674	5.958		18.674	6.625		18.674	7.016		18.674	6
18.689	6.089		18.689	7.078		18.689	6.979		18.689	6.104
18.703	6.448		18.703	6.625		18.703	6.682		18.703	5.906
18.718	6.385		18.718	6.995		18.718	6.797		18.718	6.443
18.732	6.25		18.732	6.656		18.732	6.594		18.732	6.214
18.747	6.161		18.747	6.422		18.747	6.432		18.747	6.339
18.761	6.172		18.761	6.578		18.761	6.521		18.761	6.568
18.776	6.047		18.776	6.833		18.776	6.531		18.776	6.302
18.79	6.432		18.79	6.406		18.79	6.635		18.79	6.115
18.805	6.557		18.805	6.932		18.805	6.688		18.805	5.995
18.819	6.281		18.819	6.208		18.819	6.38		18.819	6.083
18.834	6.599		18.834	6.453		18.834	6.448		18.834	5.953
18.848	6.208		18.848	6.729		18.848	6.984		18.848	5.948
18.863	6.396		18.863	6.396		18.863	6.703		18.863	6.573
18.877	6.724		18.877	6.635		18.877	6.646		18.877	6.026
18.892	6.531		18.892	6.417		18.892	6.995		18.892	6.391
18.906	6.776		18.906	6.854		18.906	6.146		18.906	6.641
18.921	6.953		18.921	6.224		18.921	6.568		18.921	6.521
18.935	6.865		18.935	6.599		18.935	6.698		18.935	6.349
18.95	6.547		18.95	6.49		18.95	6.958		18.95	6.302
18.964	6.682		18.964	6.479		18.964	6.953		18.964	6.276
18.979	7.198		18.979	6.698		18.979	6.99		18.979	6.505
18.993	7.042		18.993	6.688		18.993	7.115		18.993	6.682
19.008	7.219		19.008	6.661		19.008	7.104		19.008	6.245
19.022	7.13		19.022	6.891		19.022	7.401		19.022	6.766
19.037	6.938		19.037	6.797		19.037	7.406		19.037	6.771
19.051	7.589		19.051	7.057		19.051	7.724		19.051	7.375
19.066	7.594		19.066	7.073		19.066	8.25		19.066	7.26
19.08	7.901		19.08	7.135		19.08	8.339		19.08	7.271
19.095	8.172		19.095	7.609		19.095	8.578		19.095	7.734
19.109	8.755		19.109	7.969		19.109	8.865		19.109	7.656
19.123	8.708		19.123	8.042		19.123	8.948		19.123	7.958
19.138	9.104		19.138	8.234		19.138	8.953		19.138	8.115
19.152	9.188		19.152	8.422		19.152	9.245		19.152	8.703
19.167	9.365		19.167	9.281		19.167	8.641		19.167	8.516
19.181	9.125		19.181	9.036		19.181	8.88		19.181	8.708
19.196	8.807		19.196	9.24		19.196	8.938		19.196	8.573
19.21	8.563		19.21	8.667		19.21	8.531		19.21	8.125
19.225	8.286		19.225	8.651		19.225	8.547		19.225	7.995
19.239	7.656		19.239	8.151		19.239	7.802		19.239	7.708
19.254	7.229		19.254	7.849		19.254	7.328		19.254	7.333
19.268	7.432		19.268	7.682		19.268	7.542		19.268	7.49
19.283	7.177		19.283	7.318		19.283	7.198		19.283	7.484
19.297	7.109		19.297	7.286		19.297	7.198		19.297	6.839
19.312	7.385		19.312	6.891		19.312	7.229		19.312	6.464
19.326	7.073		19.326	7.078		19.326	7.115		19.326	7.099
19.341	6.74		19.341	7.036		19.341	6.745		19.341	6.172
19.355	6.635		19.355	6.438		19.355	6.995		19.355	6.818
19.37	6.958		19.37	6.802		19.37	6.833		19.37	6.563
19.384	6.917		19.384	6.74		19.384	6.734		19.384	6.438
19.399	7.297		19.399	6.792		19.399	6.87		19.399	6.443
19.413	6.818		19.413	6.755		19.413	6.661		19.413	6.458
19.428	7.281		19.428	6.807		19.428	6.5		19.428	6.672
19.442	6.859		19.442	6.682		19.442	6.828		19.442	6.484
19.457	6.943		19.457	7.099		19.457	6.547		19.457	6.359
19.471	6.833		19.471	6.661		19.471	7.005		19.471	6.385
19.486	6.766		19.486	6.542		19.486	6.766		19.486	6.672
19.5	6.474		19.5	6.729		19.5	6.625		19.5	6.651
19.515	6.542		19.515	6.427		19.515	6.609		19.515	6.375
19.529	6.245		19.529	6.714		19.529	6.417		19.529	6.292
19.544	6.219		19.544	6.302		19.544	6.5		19.544	6.229
19.558	6.443		19.558	6.26		19.558	6.828		19.558	6.302
19.573	6.323		19.573	6.302		19.573	6.391		19.573	6.135
19.587	6.786		19.587	6.318		19.587	6.271		19.587	5.948
19.602	6.74		19.602	6.281		19.602	6.589		19.602	6.172
19.616	6.448		19.616	6.323		19.616	6.49		19.616	6.089
19.63	6.167		19.63	6.172		19.63	6.427		19.63	6.063
19.645	6.401		19.645	6.635		19.645	6.271		19.645	6.214
19.659	6.729		19.659	6.865		19.659	6.651		19.659	6.24
19.674	6.703		19.674	6.635		19.674	6.943		19.674	6.281
19.688	6.552		19.688	6.849		19.688	7.036		19.688	6.495
19.703	6.505		19.703	6.198		19.703	6.75		19.703	6.063
19.717	7.115		19.717	6.536		19.717	6.87		19.717	6.323
19.732	6.776		19.732	6.51		19.732	7.25		19.732	6.458
19.746	7.099		19.746	6.411		19.746	6.979		19.746	6.318
19.761	7.099		19.761	6.766		19.761	6.844		19.761	6.734
19.775	6.849		19.775	6.703		19.775	6.99		19.775	6.641
19.79	6.943		19.79	7.021		19.79	6.943		19.79	6.224
19.804	7.568		19.804	6.766		19.804	6.729		19.804	6.813
19.819	7.036		19.819	6.911		19.819	6.771		19.819	6.948
19.833	7.406		19.833	6.943		19.833	7.141		19.833	6.839
19.848	7.214		19.848	6.688		19.848	6.724		19.848	7.031
19.862	7.547		19.862	6.88		19.862	6.797		19.862	6.724
19.877	7.313		19.877	6.854		19.877	7.026		19.877	6.698
19.891	7.24		19.891	6.661		19.891	6.948		19.891	6.63
19.906	7.177		19.906	6.833		19.906	6.323		19.906	6.51
19.92	6.938		19.92	6.896		19.92	6.63		19.92	6.292
19.935	7.125		19.935	6.786		19.935	6.542		19.935	6.297
19.949	6.339		19.949	6.682		19.949	6.427		19.949	6.344
19.964	6.604		19.964	6.432		19.964	6.281		19.964	6.255
19.978	6.771		19.978	6.271		19.978	6.865		19.978	6.219
19.993	6.646		19.993	6.25		19.993	6.323		19.993	6.411
20.007	6.776		20.007	6.453		20.007	6.703		20.007	6.38
20.022	6.719		20.022	6.323		20.022	6.755		20.022	6.281
20.036	6.516		20.036	6.417		20.036	6.38		20.036	5.995
20.051	6.62		20.051	6.422		20.051	6.479		20.051	6.349
20.065	6.698		20.065	6.563		20.065	6.896		20.065	6.219
20.08	7.047		20.08	5.938		20.08	7.146		20.08	6.313
20.094	6.938		20.094	6.755		20.094	7.443		20.094	6.656
20.109	7.391		20.109	6.318		20.109	7.167		20.109	6.594
20.123	7.62		20.123	6.344		20.123	7.896		20.123	6.328
20.137	7.979		20.137	6.771		20.137	8.323		20.137	6.781
20.152	8.229		20.152	6.859		20.152	8.458		20.152	7.255
20.166	9.328		20.166	7.104		20.166	9.193		20.166	7.302
20.181	9.719		20.181	7.203		20.181	9.922		20.181	7.583
20.195	10.156		20.195	7.724		20.195	10.542		20.195	8.375
20.21	10.693		20.21	8.036		20.21	11.307		20.21	8.719
20.224	12.13		20.224	8.792		20.224	12.109		20.224	9.792
20.239	12.583		20.239	9.651		20.239	12.266		20.239	10.74
20.253	13.073		20.253	10.547		20.253	12.74		20.253	11.417
20.268	13.125		20.268	11.766		20.268	13.422		20.268	12.349
20.282	12.938		20.282	12.797		20.282	12.766		20.282	12.458
20.297	12.083		20.297	13.141		20.297	12.656		20.297	12.104
20.311	10.813		20.311	13.891		20.311	11.828		20.311	11.599
20.326	9.125		20.326	12.615		20.326	10.484		20.326	10.266
20.34	8.854		20.34	10.911		20.34	9.536		20.34	9.474
20.355	7.839		20.355	10.182		20.355	8.854		20.355	8.313
20.369	7.495		20.369	8.786		20.369	8.318		20.369	7.714
20.384	7.479		20.384	7.865		20.384	7.755		20.384	7.135
20.398	7.208		20.398	7.453		20.398	7.693		20.398	7.125
20.413	7.177		20.413	7.13		20.413	7.536		20.413	6.677
20.427	7.073		20.427	7.271		20.427	7.135		20.427	6.573
20.442	6.583		20.442	7.052		20.442	7.286		20.442	6.234
20.456	7.026		20.456	6.573		20.456	7.438		20.456	6.849
20.471	7.172		20.471	6.531		20.471	6.932		20.471	6.615
20.485	7.193		20.485	6.719		20.485	7.083		20.485	6.901
20.5	6.917		20.5	6.781		20.5	6.99		20.5	6.396
20.514	7.229		20.514	6.958		20.514	6.99		20.514	6.76
20.529	7.036		20.529	6.646		20.529	7.391		20.529	6.734
20.543	7.521		20.543	6.891		20.543	7.057		20.543	6.677
20.558	7.568		20.558	6.688		20.558	7.193		20.558	6.828
20.572	7.578		20.572	6.771		20.572	7.615		20.572	6.833
20.587	7.635		20.587	6.885		20.587	8.057		20.587	6.974
20.601	8.156		20.601	6.964		20.601	8.292		20.601	7.161
20.616	8.354		20.616	7.193		20.616	8.297		20.616	7.292
20.63	8.818		20.63	7.505		20.63	8.5		20.63	7.417
20.645	9.224		20.645	7.411		20.645	9.208		20.645	7.813
20.659	9.479		20.659	7.63		20.659	9.802		20.659	8.281
20.673	10.234		20.673	7.891		20.673	10.021		20.673	8.594
20.688	10.646		20.688	7.865		20.688	9.938		20.688	9.031
20.702	10.87		20.702	8.688		20.702	10.505		20.702	8.974
20.717	11.823		20.717	9.547		20.717	10.63		20.717	9.932
20.731	11.594		20.731	9.474		20.731	10.823		20.731	10.141
20.746	12.615		20.746	9.865		20.746	11.229		20.746	10.839
20.76	12.234		20.76	10.031		20.76	11.083		20.76	10.995
20.775	12.234		20.775	10.323		20.775	10.771		20.775	11.016
20.789	11.672		20.789	9.948		20.789	10.594		20.789	10.625
20.804	11.344		20.804	10.156		20.804	9.964		20.804	10.651
20.818	10.438		20.818	9.771		20.818	9.599		20.818	9.839
20.833	10.521		20.833	9.224		20.833	8.833		20.833	9.792
20.847	9.563		20.847	8.703		20.847	8.177		20.847	9.271
20.862	9.089		20.862	8.563		20.862	7.88		20.862	8.474
20.876	8.656		20.876	8.026		20.876	7.703		20.876	8.109
20.891	8.401		20.891	7.458		20.891	7.339		20.891	7.531
20.905	7.859		20.905	7.458		20.905	7.188		20.905	7.276
20.92	7.245		20.92	7.344		20.92	6.875		20.92	6.823
20.934	7.354		20.934	7.12		20.934	7.286		20.934	7.229
20.949	7.214		20.949	6.859		20.949	6.76		20.949	6.568
20.963	6.458		20.963	6.432		20.963	6.526		20.963	6.427
20.978	6.786		20.978	6.677		20.978	6.438		20.978	6.417
20.992	7.016		20.992	6.448		20.992	6.219		20.992	6.042
21.007	6.224		21.007	6.51		21.007	6.38		21.007	6.557
21.021	6.417		21.021	5.927		21.021	6.411		21.021	6.135
21.036	6.766		21.036	6.068		21.036	6.208		21.036	6.302
21.05	6.38		21.05	6.198		21.05	5.943		21.05	6.042
21.065	6.271		21.065	5.891		21.065	6.417		21.065	6.036
21.079	6.552		21.079	6.396		21.079	5.958		21.079	5.948
21.094	6.453		21.094	5.849		21.094	6.172		21.094	6.099
21.108	6.448		21.108	6.073		21.108	6.25		21.108	6.24
21.123	6.286		21.123	5.974		21.123	6.271		21.123	5.724
21.137	6.542		21.137	6.146		21.137	6.177		21.137	5.818
21.152	6.047		21.152	6.026		21.152	5.979		21.152	5.906
21.166	6.219		21.166	5.792		21.166	6.083		21.166	6.172
21.18	6.073		21.18	5.755		21.18	5.964		21.18	5.875
21.195	6.609		21.195	6.099		21.195	5.979		21.195	5.99
21.209	6.26		21.209	5.906		21.209	6.568		21.209	5.469
21.224	6.281		21.224	6.219		21.224	6.422		21.224	5.906
21.238	6.255		21.238	6.104		21.238	6.01		21.238	5.953
21.253	5.885		21.253	5.984		21.253	5.943		21.253	5.932
21.267	5.948		21.267	6.078		21.267	6.422		21.267	5.859
21.282	6.125		21.282	6.203		21.282	6.021		21.282	5.786
21.296	5.875		21.296	5.766		21.296	6.193		21.296	5.859
21.311	6.563		21.311	6.182		21.311	5.99		21.311	5.563
21.325	6.276		21.325	5.719		21.325	6.266		21.325	5.797
21.34	6.578		21.34	6.099		21.34	6.146		21.34	5.984
21.354	5.703		21.354	5.833		21.354	5.974		21.354	5.901
21.369	6.453		21.369	6.083		21.369	6.094		21.369	6.12
21.383	5.938		21.383	5.974		21.383	5.969		21.383	5.766
21.398	6.151		21.398	6.052		21.398	6.109		21.398	5.917
21.412	6.214		21.412	5.984		21.412	5.974		21.412	5.932
21.427	6.135		21.427	6.031		21.427	6.021		21.427	5.979
21.441	6.391		21.441	5.781		21.441	6.422		21.441	5.854
21.456	6.365		21.456	6.177		21.456	5.755		21.456	5.708
21.47	6.078		21.47	5.943		21.47	6.068		21.47	5.958
21.485	6.5		21.485	6.234		21.485	6.401		21.485	6.104
21.499	6.031		21.499	5.813		21.499	6.651		21.499	5.979
21.514	6.115		21.514	6.286		21.514	6.563		21.514	6.047
21.528	6.693		21.528	6.297		21.528	6.974		21.528	5.958
21.543	7.031		21.543	6.417		21.543	6.776		21.543	6.203
21.557	6.573		21.557	6.615		21.557	7.094		21.557	6
21.572	6.88		21.572	6.052		21.572	7.177		21.572	6.359
21.586	6.62		21.586	6.516		21.586	7.682		21.586	6.443
21.601	6.677		21.601	6.521		21.601	7.453		21.601	6.438
21.615	7.531		21.615	6.661		21.615	7.776		21.615	6.833
21.63	7.458		21.63	7.12		21.63	8.083		21.63	6.745
21.644	7.505		21.644	7.349		21.644	8.24		21.644	6.984
21.659	7.469		21.659	7.76		21.659	8.318		21.659	7.38
21.673	7.432		21.673	7.995		21.673	8.542		21.673	7.542
21.688	7.396		21.688	8.406		21.688	8.521		21.688	7.656
21.702	6.969		21.702	8.078		21.702	7.88		21.702	7.484
21.716	6.948		21.716	7.943		21.716	7.516		21.716	6.932
21.731	7.089		21.731	8.161		21.731	7.391		21.731	7.182
21.745	6.807		21.745	7.297		21.745	7.125		21.745	7.188
21.76	6.813		21.76	7.464		21.76	6.698		21.76	6.578
21.774	6.87		21.774	6.677		21.774	6.698		21.774	6.229
21.789	6.776		21.789	6.755		21.789	6.625		21.789	6.51
21.803	6.417		21.803	6.198		21.803	6.661		21.803	6.01
21.818	6.693		21.818	6.724		21.818	6.615		21.818	6.203
21.832	6.302		21.832	6.964		21.832	6.182		21.832	6.318
21.847	6.724		21.847	6.349		21.847	6.307		21.847	6.214
21.861	6.448		21.861	6.13		21.861	6.656		21.861	6.109
21.876	6.531		21.876	6.167		21.876	6.495		21.876	6.156
21.89	6.432		21.89	6.188		21.89	6.688		21.89	6.135
21.905	6.578		21.905	6.276		21.905	6.74		21.905	6.589
21.919	6.656		21.919	6.583		21.919	6.615		21.919	6.266
21.934	6.922		21.934	6.375		21.934	7.021		21.934	6.167
21.948	7.089		21.948	6.557		21.948	7.422		21.948	6.375
21.963	7.568		21.963	6.333		21.963	7.328		21.963	6.891
21.977	7.297		21.977	6.391		21.977	8.146		21.977	6.964
21.992	7.792		21.992	6.63		21.992	7.781		21.992	6.932
22.006	7.688		22.006	6.49		22.006	7.755		22.006	6.964
22.021	8.125		22.021	6.938		22.021	8.313		22.021	7.411
22.035	8.745		22.035	7.792		22.035	8.693		22.035	7.589
22.05	9.089		22.05	7.536		22.05	9.109		22.05	7.646
22.064	9.214		22.064	7.635		22.064	9.208		22.064	8.328
22.079	9.677		22.079	8.104		22.079	9.469		22.079	8.698
22.093	10.578		22.093	8.396		22.093	9.349		22.093	8.896
22.108	10.411		22.108	8.349		22.108	9.083		22.108	9.229
22.122	10.531		22.122	8.797		22.122	9.646		22.122	9.354
22.137	10.307		22.137	8.531		22.137	8.854		22.137	9.38
22.151	9.844		22.151	8.573		22.151	8.979		22.151	8.573
22.166	9.25		22.166	8.531		22.166	8.396		22.166	8.813
22.18	8.646		22.18	8.505		22.18	8.401		22.18	8.396
22.195	7.818		22.195	8.089		22.195	7.771		22.195	7.87
22.209	7.964		22.209	7.49		22.209	7.818		22.209	7.391
22.223	7.688		22.223	7.563		22.223	7.266		22.223	6.906
22.238	7.234		22.238	7.297		22.238	7.339		22.238	6.922
22.252	7.115		22.252	6.552		22.252	6.943		22.252	6.833
22.267	6.958		22.267	6.792		22.267	7.26		22.267	6.573
22.281	6.953		22.281	6.589		22.281	6.568		22.281	6.375
22.296	6.927		22.296	6.172		22.296	6.714		22.296	6.542
22.31	7.167		22.31	6.526		22.31	7.214		22.31	6.344
22.325	6.818		22.325	6.49		22.325	6.896		22.325	6.198
22.339	6.51		22.339	6.344		22.339	6.5		22.339	6.698
22.354	7.057		22.354	6.646		22.354	7.094		22.354	6.349
22.368	6.938		22.368	6.547		22.368	6.839		22.368	6.323
22.383	6.724		22.383	6.5		22.383	7.271		22.383	6.281
22.397	6.885		22.397	6.776		22.397	7.13		22.397	6.807
22.412	6.969		22.412	6.745		22.412	7.089		22.412	6.25
22.426	7.083		22.426	6.615		22.426	7.068		22.426	6.516
22.441	6.958		22.441	7.016		22.441	7.396		22.441	6.766
22.455	7.047		22.455	6.813		22.455	7.125		22.455	6.76
22.47	7.052		22.47	7.208		22.47	7.208		22.47	6.552
22.484	7.255		22.484	7.177		22.484	7.115		22.484	6.875
22.499	7.198		22.499	6.927		22.499	7.531		22.499	6.859
22.513	7.438		22.513	6.844		22.513	7.536		22.513	6.521
22.528	7.563		22.528	7.083		22.528	7.688		22.528	6.714
22.542	7.307		22.542	6.745		22.542	7.37		22.542	6.589
22.557	7.281		22.557	7.365		22.557	7.38		22.557	6.651
22.571	7.599		22.571	6.823		22.571	7.49		22.571	6.771
22.586	7.635		22.586	7.229		22.586	7.865		22.586	7.51
22.6	7.818		22.6	7.453		22.6	8.318		22.6	7.292
22.615	7.896		22.615	7.099		22.615	8.229		22.615	7.609
22.629	8.135		22.629	7.068		22.629	8.255		22.629	7.083
22.644	8.005		22.644	7.625		22.644	8.49		22.644	7.422
22.658	8.078		22.658	7.141		22.658	8.906		22.658	7.536
22.673	8.188		22.673	7.495		22.673	8.807		22.673	7.667
22.687	8.557		22.687	7.24		22.687	9.536		22.687	8.073
22.702	8.651		22.702	7.38		22.702	9.682		22.702	7.854
22.716	9.276		22.716	8.026		22.716	10.047		22.716	8.292
22.73	9.646		22.73	7.88		22.73	10.958		22.73	8.573
22.745	10.302		22.745	8.411		22.745	11.172		22.745	9.01
22.759	10.708		22.759	8.724		22.759	11.859		22.759	9.359
22.774	11.484		22.774	9.266		22.774	12.964		22.774	9.615
22.788	12.656		22.788	9.365		22.788	14.146		22.788	9.807
22.803	13.286		22.803	9.792		22.803	15.932		22.803	10.99
22.817	13.969		22.817	10.828		22.817	17.208		22.817	11.953
22.832	15.844		22.832	11.37		22.832	19.031		22.832	12.458
22.846	17.672		22.846	12.146		22.846	22.328		22.846	14.182
22.861	20.083		22.861	13.083		22.861	24.766		22.861	15.323
22.875	22.729		22.875	14.453		22.875	28.849		22.875	17.927
22.89	25.802		22.89	16.813		22.89	32.286		22.89	20.068
22.904	29.094		22.904	19.089		22.904	37.005		22.904	23.188
22.919	33.719		22.919	22.578		22.919	42.005		22.919	27.573
22.933	39.5		22.933	26.083		22.933	47.125		22.933	31.849
22.948	44.823		22.948	30.214		22.948	52.021		22.948	37.266
22.962	52.125		22.962	36.135		22.962	56.495		22.962	43.448
22.977	58.859		22.977	41.188		22.977	58.141		22.977	49.12
22.991	63.13		22.991	46.547		22.991	59.771		22.991	54
23.006	67.063		23.006	51.182		23.006	59.745		23.006	57.625
23.02	67.74		23.02	53.625		23.02	57.052		23.02	58.219
23.035	66.578		23.035	52.844		23.035	53.688		23.035	56.693
23.049	63.203		23.049	50.125		23.049	48.875		23.049	53.901
23.064	58.714		23.064	46.865		23.064	45.667		23.064	47.578
23.078	54.682		23.078	40.578		23.078	42.833		23.078	42.745
23.093	50.031		23.093	37.068		23.093	41.479		23.093	39.276
23.107	49.641		23.107	33.932		23.107	41.677		23.107	35.505
23.122	50.109		23.122	31.354		23.122	42.646		23.122	35.193
23.136	51.458		23.136	31.745		23.136	44.979		23.136	35.813
23.151	53.813		23.151	32.016		23.151	47.125		23.151	37.057
23.165	58.302		23.165	34.203		23.165	49.271		23.165	40.75
23.18	60.583		23.18	37.807		23.18	51.135		23.18	45.401
23.194	63.016		23.194	42.5		23.194	51.349		23.194	50.031
23.209	60.583		23.209	46.172		23.209	50.396		23.209	51.729
23.223	56.75		23.223	49.401		23.223	48.927		23.223	53.698
23.238	49.938		23.238	49.484		23.238	44.349		23.238	52.146
23.252	42.125		23.252	45.443		23.252	38.042		23.252	46.427
23.266	33.62		23.266	40.667		23.266	32.807		23.266	39.786
23.281	27.375		23.281	32.979		23.281	26.854		23.281	32.495
23.295	21.964		23.295	26.667		23.295	22.688		23.295	25.714
23.31	19.219		23.31	21.833		23.31	18.63		23.31	21.583
23.324	16.635		23.324	17.802		23.324	16.896		23.324	17.484
23.339	15.182		23.339	15.875		23.339	14.672		23.339	15.464
23.353	13.859		23.353	13.875		23.353	13.396		23.353	14.146
23.368	13.339		23.368	13.255		23.368	13.552		23.368	12.792
23.382	13.094		23.382	11.917		23.382	12.464		23.382	12.188
23.397	12.531		23.397	11.135		23.397	13.089		23.397	11.854
23.411	12.167		23.411	11.078		23.411	12.474		23.411	11.229
23.426	12.729		23.426	10.74		23.426	12.792		23.426	11.349
23.44	11.938		23.44	10.245		23.44	12.839		23.44	10.859
23.455	13.26		23.455	9.964		23.455	13.839		23.455	10.25
23.469	13.521		23.469	10.51		23.469	14.354		23.469	11.427
23.484	14.089		23.484	10.688		23.484	15.37		23.484	11.708
23.498	14.484		23.498	11.115		23.498	16.276		23.498	11.625
23.513	16.51		23.513	11.943		23.513	19		23.513	12.719
23.527	17.828		23.527	12.516		23.527	20.214		23.527	13.766
23.542	19.828		23.542	13.823		23.542	22.49		23.542	14.495
23.556	22.052		23.556	15.755		23.556	24.682		23.556	15.906
23.571	25.255		23.571	16.62		23.571	26.297		23.571	18.688
23.585	27.089		23.585	18.724		23.585	28.547		23.585	20.958
23.6	29.396		23.6	21.568		23.6	30.286		23.6	23.615
23.614	31.401		23.614	24.172		23.614	31.302		23.614	25.828
23.629	31.885		23.629	27.198		23.629	31.932		23.629	28.49
23.643	29.844		23.643	28.844		23.643	32.177		23.643	29.167
23.658	28.385		23.658	29.661		23.658	31.052		23.658	28.932
23.672	27.953		23.672	28.036		23.672	28.938		23.672	27.714
23.687	25.115		23.687	26.172		23.687	28.005		23.687	25.656
23.701	23.802		23.701	23.76		23.701	25.927		23.701	23.797
23.716	24.38		23.716	21.339		23.716	25.568		23.716	21.651
23.73	25.328		23.73	19.87		23.73	26.979		23.73	20.844
23.745	26.74		23.745	18.542		23.745	27.656		23.745	21.88
23.759	29.135		23.759	19.135		23.759	29.917		23.759	22.745
23.773	31.49		23.773	19.583		23.773	32.589		23.773	24.495
23.788	34.557		23.788	22.135		23.788	33.203		23.788	28.208
23.802	37.464		23.802	24.802		23.802	35.052		23.802	30.771
23.817	38.156		23.817	27.552		23.817	37.172		23.817	32.896
23.831	38.766		23.831	31.036		23.831	37.13		23.831	35.927
23.846	37.271		23.846	32.661		23.846	35.974		23.846	36.089
23.86	33.661		23.86	34.297		23.86	33.724		23.86	34.203
23.875	29.292		23.875	33.089		23.875	30.818		23.875	31.271
23.889	25.823		23.889	31.766		23.889	27.693		23.889	28.167
23.904	22.693		23.904	28.703		23.904	24.432		23.904	24.224
23.918	19.776		23.918	25.698		23.918	22.417		23.918	21.63
23.933	17.38		23.933	22.745		23.933	19.167		23.933	18.958
23.947	15.365		23.947	20.531		23.947	17.031		23.947	16.526
23.962	14.026		23.962	17.703		23.962	15.193		23.962	15.031
23.976	12.208		23.976	15.625		23.976	13.474		23.976	13.135
23.991	11.661		23.991	13.813		23.991	12.76		23.991	12.161
24.005	10.87		24.005	12.578		24.005	11.786		24.005	10.984
24.02	10.344		24.02	11.224		24.02	11.573		24.02	10.229
24.034	9.953		24.034	10.38		24.034	10.359		24.034	9.813
24.049	9.594		24.049	9.578		24.049	9.526		24.049	9.12
24.063	9.943		24.063	9.354		24.063	9.641		24.063	9.052
24.078	9.995		24.078	8.406		24.078	9.625		24.078	8.651
24.092	9.651		24.092	8.667		24.092	9.932		24.092	8.646
24.107	10.354		24.107	8.188		24.107	9.818		24.107	8.641
24.121	10.016		24.121	8.38		24.121	10.193		24.121	8.854
24.136	10.516		24.136	8.208		24.136	9.927		24.136	8.958
24.15	11.714		24.15	8.349		24.15	10.797		24.15	8.766
24.165	12.068		24.165	8.146		24.165	11.677		24.165	9.24
24.179	13.26		24.179	8.635		24.179	11.833		24.179	9.578
24.194	14.38		24.194	8.99		24.194	12.896		24.194	10.365
24.208	16.078		24.208	9.359		24.208	14.286		24.208	10.948
24.223	17.766		24.223	9.568		24.223	15.021		24.223	12.62
24.237	19.776		24.237	10.839		24.237	16.432		24.237	13.438
24.252	22.234		24.252	11.62		24.252	18.167		24.252	14.354
24.266	24		24.266	13.016		24.266	19.51		24.266	17
24.28	26.333		24.28	14.359		24.28	21.177		24.28	19.51
24.295	27.474		24.295	16.531		24.295	22.167		24.295	21
24.309	26.979		24.309	17.5		24.309	21.484		24.309	21.646
24.324	24.401		24.324	19.271		24.324	22.063		24.324	22.922
24.338	23.057		24.338	19.651		24.338	20.073		24.338	22.479
24.353	19.563		24.353	20.536		24.353	18.62		24.353	21.292
24.367	17.385		24.367	19.234		24.367	16.688		24.367	19.083
24.382	13.979		24.382	16.979		24.382	14.365		24.382	16.005
24.396	12.641		24.396	15.078		24.396	12.708		24.396	13.573
24.411	11		24.411	12.391		24.411	11.635		24.411	11.875
24.425	9.995		24.425	10.984		24.425	10.359		24.425	10.568
24.44	9.172		24.44	9.844		24.44	9.042		24.44	9.646
24.454	8.521		24.454	8.891		24.454	8.401		24.454	9.135
24.469	8.344		24.469	8.12		24.469	8.417		24.469	8.005
24.483	8.073		24.483	7.828		24.483	7.823		24.483	7.516
24.498	7.969		24.498	7.635		24.498	7.99		24.498	7.016
24.512	7.401		24.512	7.052		24.512	7.625		24.512	7.214
24.527	7.49		24.527	7.083		24.527	7.5		24.527	7.047
24.541	7.068		24.541	6.964		24.541	7.516		24.541	6.984
24.556	7.297		24.556	6.891		24.556	7.651		24.556	6.677
24.57	7.151		24.57	7.042		24.57	7.438		24.57	6.724
24.585	7.526		24.585	6.604		24.585	7.563		24.585	6.797
24.599	7.208		24.599	6.906		24.599	7.948		24.599	6.615
24.614	7.391		24.614	6.5		24.614	7.458		24.614	6.635
24.628	7.453		24.628	6.865		24.628	7.667		24.628	7.229
24.643	7.625		24.643	6.927		24.643	8.068		24.643	7.422
24.657	7.365		24.657	7.365		24.657	8.349		24.657	7.354
24.672	7.813		24.672	7.375		24.672	8.12		24.672	7.922
24.686	8		24.686	7.875		24.686	7.844		24.686	7.427
24.701	7.938		24.701	7.547		24.701	8.141		24.701	7.745
24.715	7.786		24.715	7.547		24.715	7.906		24.715	7.391
24.73	8		24.73	7.474		24.73	7.396		24.73	7.276
24.744	7.042		24.744	7.198		24.744	7.068		24.744	6.906
24.759	6.88		24.759	6.63		24.759	6.771		24.759	6.943
24.773	6.568		24.773	6.906		24.773	6.641		24.773	6.781
24.788	6.604		24.788	6.526		24.788	6.359		24.788	6.557
24.802	6.583		24.802	6.266		24.802	6.427		24.802	5.99
24.816	6.62		24.816	6.172		24.816	6.115		24.816	5.688
24.831	6.198		24.831	5.901		24.831	5.828		24.831	5.854
24.845	5.911		24.845	5.781		24.845	5.807		24.845	5.792
24.86	6.182		24.86	5.891		24.86	5.568		24.86	5.724
24.874	6.167		24.874	5.891		24.874	5.995		24.874	5.599
24.889	5.849		24.889	5.896		24.889	5.979		24.889	5.38
24.903	5.818		24.903	5.755		24.903	5.5		24.903	5.349
24.918	5.932		24.918	5.531		24.918	5.979		24.918	5.25
24.932	5.448		24.932	5.656		24.932	5.854		24.932	5.688
24.947	5.583		24.947	5.396		24.947	5.776		24.947	5.552
24.961	5.766		24.961	5.792		24.961	5.833		24.961	5.651
24.976	5.625		24.976	5.531		24.976	5.672		24.976	5.526
24.99	5.464		24.99	5.276		24.99	5.401		24.99	5.38
25.005	5.573		25.005	5.521		25.005	5.76		25.005	5.411
25.019	5.901		25.019	5.318		25.019	5.651		25.019	5.526
25.034	5.755		25.034	5.417		25.034	5.672		25.034	5.391
25.048	5.677		25.048	5.307		25.048	5.714		25.048	5.224
25.063	5.625		25.063	5.474		25.063	5.495		25.063	5.286
25.077	5.823		25.077	5.448		25.077	5.51		25.077	5.286
25.092	5.38		25.092	5.365		25.092	5.755		25.092	5.026
25.106	5.771		25.106	5.531		25.106	5.552		25.106	5.307
25.121	5.969		25.121	5.469		25.121	5.505		25.121	5.479
25.135	5.74		25.135	5.422		25.135	5.672		25.135	5.281
25.15	5.844		25.15	5.297		25.15	5.667		25.15	5.234
25.164	5.891		25.164	5.578		25.164	5.75		25.164	5.495
25.179	5.766		25.179	5.214		25.179	5.979		25.179	5.271
25.193	5.75		25.193	5.693		25.193	5.479		25.193	5.057
25.208	5.891		25.208	5.438		25.208	5.906		25.208	5.547
25.222	5.99		25.222	5.375		25.222	5.948		25.222	5.271
25.237	5.661		25.237	5.375		25.237	5.833		25.237	5.24
25.251	6.188		25.251	5.354		25.251	5.698		25.251	5.474
25.266	5.885		25.266	5.594		25.266	6.13		25.266	5.359
25.28	5.839		25.28	5.693		25.28	6.25		25.28	5.422
25.295	6.333		25.295	5.62		25.295	6.38		25.295	5.599
25.309	6.125		25.309	5.641		25.309	6.422		25.309	5.656
25.323	6.385		25.323	5.531		25.323	6.432		25.323	5.781
25.338	6.677		25.338	5.745		25.338	6.661		25.338	6.104
25.352	6.885		25.352	5.802		25.352	7.188		25.352	5.964
25.367	7.266		25.367	6.125		25.367	7.255		25.367	6.203
25.381	7.818		25.381	6.125		25.381	7.49		25.381	6.625
25.396	7.74		25.396	6.542		25.396	7.875		25.396	6.844
25.41	8.104		25.41	6.755		25.41	8.286		25.41	6.943
25.425	8.703		25.425	6.88		25.425	8.396		25.425	7.339
25.439	8.854		25.439	7.75		25.439	8.76		25.439	7.807
25.454	9.177		25.454	7.984		25.454	9.563		25.454	8.125
25.468	9.255		25.468	8.01		25.468	9.594		25.468	8.797
25.483	9.214		25.483	8.224		25.483	9.859		25.483	8.573
25.497	8.698		25.497	8.542		25.497	9.51		25.497	9.005
25.512	8.828		25.512	8.724		25.512	9.063		25.512	8.552
25.526	7.984		25.526	8.589		25.526	9.078		25.526	8.516
25.541	7.828		25.541	7.964		25.541	8.411		25.541	7.88
25.555	7.531		25.555	7.964		25.555	8.229		25.555	7.573
25.57	7		25.57	7.568		25.57	7.823		25.57	7.188
25.584	6.99		25.584	7.505		25.584	7.786		25.584	6.76
25.599	6.542		25.599	7.245		25.599	7.375		25.599	6.729
25.613	6.927		25.613	6.807		25.613	7.255		25.613	6.406
25.628	6.625		25.628	6.661		25.628	7.802		25.628	6.615
25.642	6.734		25.642	6.615		25.642	7.714		25.642	6.458
25.657	7.208		25.657	6.646		25.657	7.708		25.657	6.234
25.671	7.198		25.671	6.719		25.671	7.911		25.671	6.594
25.686	7.464		25.686	6.734		25.686	8.479		25.686	7.005
25.7	7.432		25.7	6.76		25.7	8.594		25.7	7.182
25.715	8.271		25.715	7.078		25.715	9.005		25.715	6.964
25.729	8.547		25.729	7.307		25.729	9.651		25.729	7.385
25.744	8.885		25.744	7.87		25.744	9.641		25.744	7.974
25.758	9.776		25.758	8.286		25.758	10.188		25.758	8.495
25.773	9.703		25.773	8.677		25.773	10.677		25.773	8.953
25.787	10.271		25.787	9.313		25.787	10.552		25.787	9.391
25.802	9.609		25.802	9.771		25.802	10.693		25.802	10.005
25.816	10.047		25.816	9.849		25.816	10.516		25.816	9.87
25.83	9.859		25.83	9.729		25.83	9.854		25.83	9.219
25.845	9.234		25.845	9.818		25.845	9.042		25.845	9.245
25.859	8.604		25.859	9.344		25.859	8.568		25.859	8.714
25.874	8.052		25.874	8.776		25.874	8.104		25.874	8.016
25.888	7.385		25.888	8.281		25.888	7.292		25.888	7.375
25.903	7.151		25.903	7.786		25.903	7.234		25.903	7.271
25.917	6.401		25.917	7.125		25.917	7.182		25.917	6.62
25.932	6.651		25.932	6.922		25.932	6.854		25.932	6.266
25.946	6.505		25.946	6.797		25.946	6.609		25.946	5.953
25.961	6.76		25.961	6.354		25.961	6.359		25.961	5.911
25.975	6.344		25.975	6.01		25.975	6.604		25.975	6.219
25.99	6.109		25.99	6.063		25.99	6.5		25.99	5.896
26.004	6.719		26.004	5.901		26.004	6.583		26.004	5.823
26.019	6.484		26.019	5.995		26.019	6.682		26.019	6.182
26.033	6.089		26.033	5.885		26.033	6.208		26.033	5.823
26.048	6.156		26.048	5.786		26.048	6.969		26.048	5.922
26.062	6.839		26.062	6.115		26.062	6.578		26.062	5.797
26.077	6.786		26.077	5.839		26.077	6.693		26.077	6.146
26.091	6.604		26.091	6.104		26.091	6.604		26.091	6.536
26.106	7.188		26.106	6.313		26.106	6.635		26.106	6.391
26.12	7.156		26.12	6.323		26.12	6.823		26.12	6.354
26.135	7.016		26.135	6.172		26.135	6.635		26.135	6.266
26.149	7.229		26.149	6.177		26.149	6.906		26.149	6.323
26.164	7.047		26.164	6.495		26.164	7.063		26.164	6.708
26.178	7.146		26.178	6.323		26.178	6.698		26.178	6.536
26.193	6.823		26.193	6.297		26.193	6.906		26.193	6.438
26.207	6.974		26.207	5.917		26.207	7.073		26.207	6.474
26.222	7.479		26.222	6.333		26.222	7.042		26.222	6.547
26.236	7.26		26.236	6.083		26.236	7.219		26.236	6.802
26.251	7.698		26.251	6.01		26.251	7.354		26.251	6.672
26.265	7.573		26.265	6.214		26.265	7.146		26.265	6.964
26.28	7.708		26.28	6.766		26.28	7.469		26.28	6.896
26.294	7.484		26.294	6.719		26.294	7.917		26.294	6.896
26.309	8.13		26.309	6.833		26.309	7.792		26.309	7.5
26.323	7.802		26.323	7.203		26.323	7.969		26.323	7.172
26.338	7.807		26.338	6.88		26.338	7.932		26.338	7.339
26.352	7.547		26.352	6.88		26.352	7.547		26.352	7.333
26.366	7.375		26.366	6.891		26.366	8.089		26.366	7.021
26.381	7.37		26.381	7.047		26.381	8.089		26.381	6.766
26.395	7.401		26.395	6.729		26.395	7.635		26.395	7.036
26.41	8.297		26.41	6.63		26.41	8.141		26.41	6.906
26.424	7.62		26.424	6.698		26.424	7.979		26.424	7.542
26.439	8.146		26.439	6.979		26.439	8.839		26.439	7.297
26.453	8.677		26.453	7.047		26.453	8.63		26.453	7.74
26.468	8.818		26.468	7.516		26.468	8.828		26.468	7.484
26.482	8.859		26.482	7.87		26.482	8.563		26.482	7.979
26.497	9.594		26.497	8.245		26.497	9.313		26.497	8.432
26.511	9.458		26.511	8.156		26.511	8.734		26.511	8.604
26.526	9.417		26.526	8.391		26.526	8.635		26.526	8.781
26.54	9.13		26.54	8.302		26.54	8.188		26.54	8.313
26.555	9.354		26.555	7.917		26.555	7.906		26.555	7.573
26.569	8.688		26.569	7.62		26.569	7.615		26.569	7.479
26.584	9.172		26.584	7.318		26.584	7.323		26.584	6.875
26.598	9		26.598	6.875		26.598	7.135		26.598	7.109
26.613	8.443		26.613	6.865		26.613	7.396		26.613	7.417
26.627	8.219		26.627	6.516		26.627	7.479		26.627	6.609
26.642	8.531		26.642	6.74		26.642	7.266		26.642	7.083
26.656	8.146		26.656	6.396		26.656	7.682		26.656	6.661
26.671	8.156		26.671	6.552		26.671	7.786		26.671	6.849
26.685	8.62		26.685	6.578		26.685	7.984		26.685	7
26.7	9.411		26.7	6.479		26.7	8.13		26.7	6.932
26.714	9.479		26.714	7.063		26.714	8.979		26.714	7.188
26.729	9.792		26.729	7.125		26.729	9.307		26.729	8.089
26.743	11.078		26.743	7.568		26.743	10.141		26.743	8.438
26.758	11.193		26.758	8.021		26.758	10.005		26.758	8.849
26.772	11.333		26.772	8.359		26.772	10.714		26.772	10.016
26.787	11.552		26.787	8.552		26.787	10.432		26.787	9.953
26.801	11.417		26.801	9.156		26.801	11.141		26.801	9.979
26.816	10.943		26.816	9.234		26.816	10.984		26.816	9.99
26.83	11.089		26.83	8.688		26.83	11.458		26.83	10.766
26.845	10.839		26.845	8.938		26.845	11.042		26.845	10.328
26.859	10.208		26.859	9.63		26.859	11.005		26.859	10.646
26.873	9.745		26.873	9.844		26.873	10.536		26.873	10.339
26.888	9.161		26.888	10.208		26.888	10.307		26.888	9.984
26.902	8.516		26.902	9.927		26.902	9.052		26.902	9.135
26.917	7.552		26.917	10.01		26.917	8.901		26.917	8.37
26.931	7.219		26.931	8.719		26.931	8.255		26.931	7.521
26.946	6.755		26.946	7.776		26.946	7.781		26.946	7.234
26.96	6.193		26.96	7.344		26.96	6.99		26.96	6.547
26.975	5.969		26.975	6.766		26.975	6.703		26.975	6.057
26.989	6.146		26.989	6.146		26.989	6.083		26.989	6.271
27.004	6.115		27.004	6.302		27.004	5.745		27.004	6.109
27.018	5.786		27.018	5.745		27.018	6.109		27.018	5.771
27.033	5.776		27.033	5.87		27.033	5.807		27.033	5.859
27.047	5.432		27.047	5.453		27.047	5.943		27.047	5.161
27.062	5.698		27.062	5.635		27.062	5.885		27.062	5.411
27.076	5.505		27.076	5.479		27.076	6.026		27.076	5.484
27.091	5.641		27.091	5.255		27.091	6.005		27.091	4.953
27.105	5.401		27.105	5.318		27.105	6.057		27.105	5.333
27.12	5.911		27.12	5.26		27.12	5.714		27.12	5.406
27.134	5.859		27.134	5.651		27.134	5.901		27.134	5.594
27.149	6.255		27.149	5.688		27.149	6.219		27.149	5.516
27.163	6.328		27.163	5.578		27.163	6.135		27.163	5.589
27.178	6.427		27.178	5.682		27.178	6.615		27.178	5.615
27.192	6.448		27.192	6.026		27.192	6.641		27.192	6.063
27.207	6.745		27.207	5.911		27.207	7.026		27.207	6.031
27.221	6.839		27.221	5.823		27.221	6.792		27.221	6.438
27.236	7.073		27.236	6.057		27.236	7.448		27.236	6.438
27.25	6.792		27.25	6.536		27.25	7.271		27.25	6.458
27.265	7.042		27.265	6.51		27.265	7.63		27.265	6.495
27.279	6.693		27.279	6.682		27.279	7.672		27.279	6.667
27.294	7.057		27.294	6.917		27.294	7.708		27.294	6.578
27.308	7.172		27.308	6.729		27.308	7.422		27.308	6.313
27.323	6.943		27.323	7.016		27.323	7.427		27.323	6.568
27.337	7.083		27.337	7.245		27.337	7.885		27.337	6.75
27.352	7.135		27.352	6.922		27.352	7.49		27.352	6.505
27.366	7.188		27.366	7.177		27.366	7.927		27.366	6.974
27.38	7.427		27.38	6.964		27.38	7.974		27.38	6.714
27.395	7.318		27.395	6.693		27.395	7.271		27.395	6.927
27.409	7.234		27.409	7.109		27.409	7.625		27.409	7.208
27.424	6.818		27.424	7.25		27.424	7.203		27.424	6.771
27.438	6.484		27.438	7.469		27.438	6.995		27.438	6.641
27.453	6.438		27.453	6.896		27.453	7.031		27.453	6.255
27.467	6.177		27.467	6.901		27.467	6.578		27.467	6.432
27.482	5.479		27.482	6.51		27.482	6.167		27.482	5.62
27.496	5.573		27.496	6.266		27.496	5.911		27.496	5.693
27.511	5.432		27.511	5.698		27.511	5.88		27.511	5.464
27.525	5.083		27.525	5.229		27.525	5.427		27.525	5.276
27.54	5.474		27.54	5.557		27.54	5.578		27.54	5.453
27.554	5.333		27.554	5.12		27.554	5.203		27.554	4.99
27.569	5.125		27.569	5.292		27.569	5.13		27.569	5.38
27.583	4.745		27.583	5.172		27.583	5.255		27.583	4.875
27.598	5.193		27.598	5.089		27.598	5.099		27.598	4.844
27.612	5.141		27.612	4.875		27.612	5.151		27.612	4.844
27.627	5.031		27.627	4.974		27.627	5.266		27.627	4.781
27.641	4.729		27.641	5.089		27.641	5.146		27.641	4.953
27.656	5.099		27.656	4.63		27.656	4.917		27.656	4.844
27.67	4.755		27.67	4.604		27.67	5.026		27.67	4.661
27.685	4.911		27.685	4.807		27.685	4.786		27.685	4.589
27.699	5		27.699	4.703		27.699	5.188		27.699	4.474
27.714	5.083		27.714	4.667		27.714	4.797		27.714	4.781
27.728	4.802		27.728	4.719		27.728	4.859		27.728	4.745
27.743	5.089		27.743	4.922		27.743	4.964		27.743	4.797
27.757	5.453		27.757	4.948		27.757	5.208		27.757	4.365
27.772	4.76		27.772	4.542		27.772	4.818		27.772	4.729
27.786	5.193		27.786	5.021		27.786	5.078		27.786	4.896
27.801	5.156		27.801	5.083		27.801	5.042		27.801	5.036
27.815	5.375		27.815	4.906		27.815	5.188		27.815	4.875
27.83	5.12		27.83	4.849		27.83	5.135		27.83	4.469
27.844	5.938		27.844	5.109		27.844	5.151		27.844	4.615
27.859	5.729		27.859	4.854		27.859	5.156		27.859	5
27.873	5.922		27.873	4.802		27.873	5.125		27.873	5.141
27.888	5.823		27.888	4.943		27.888	5.552		27.888	5.328
27.902	6.089		27.902	5.151		27.902	5.604		27.902	5.104
27.916	5.87		27.916	4.958		27.916	5.365		27.916	5.458
27.931	5.714		27.931	5.391		27.931	6		27.931	5.531
27.945	5.792		27.945	5.349		27.945	5.75		27.945	5.813
27.96	6.12		27.96	5.797		27.96	5.906		27.96	5.677
27.974	5.948		27.974	5.698		27.974	5.88		27.974	5.693
27.989	5.922		27.989	5.516		27.989	5.906		27.989	5.391
28.003	5.339		28.003	5.589		28.003	5.5		28.003	5.224
28.018	5.74		28.018	5.583		28.018	5.375		28.018	5.688
28.032	5.667		28.032	5.427		28.032	5.068		28.032	4.958
28.047	5.5		28.047	5.094		28.047	5.12		28.047	5.057
28.061	5.354		28.061	5.203		28.061	5.198		28.061	4.854
28.076	5.745		28.076	4.948		28.076	5.115		28.076	4.755
28.09	5.219		28.09	4.906		28.09	5.281		28.09	4.76
28.105	5.604		28.105	5.109		28.105	5.068		28.105	5.427
28.119	5.318		28.119	4.953		28.119	4.974		28.119	5.198
28.134	5.531		28.134	4.792		28.134	5.286		28.134	4.917
28.148	5.115		28.148	4.63		28.148	4.833		28.148	5.068
28.163	5.229		28.163	5.057		28.163	5.141		28.163	4.948
28.177	5.568		28.177	4.995		28.177	5		28.177	4.88
28.192	5.167		28.192	4.766		28.192	5.12		28.192	5.042
28.206	5.271		28.206	5.089		28.206	5.677		28.206	4.859
28.221	5.766		28.221	4.917		28.221	5.474		28.221	5.125
28.235	5.484		28.235	5.135		28.235	5.776		28.235	5.234
28.25	5.438		28.25	4.849		28.25	5.693		28.25	5.417
28.264	6.234		28.264	5.214		28.264	5.885		28.264	5.297
28.279	6.563		28.279	5.427		28.279	6.12		28.279	5.526
28.293	6.536		28.293	5.328		28.293	6.255		28.293	5.594
28.308	6.318		28.308	5.724		28.308	6.49		28.308	5.833
28.322	6.557		28.322	5.547		28.322	6.635		28.322	5.823
28.337	6.161		28.337	6.099		28.337	6.724		28.337	6.411
28.351	6.12		28.351	5.833		28.351	6.635		28.351	6.068
28.366	5.661		28.366	6.432		28.366	5.917		28.366	6.234
28.38	5.771		28.38	6.245		28.38	6.375		28.38	5.354
28.395	5.745		28.395	5.792		28.395	5.406		28.395	5.49
28.409	5.615		28.409	6.188		28.409	5.646		28.409	5.505
28.423	5.359		28.423	5.62		28.423	5.578		28.423	5.51
28.438	4.948		28.438	5.271		28.438	5.365		28.438	5.245
28.452	5.141		28.452	5.182		28.452	5.224		28.452	5
28.467	5.474		28.467	4.917		28.467	5.375		28.467	4.995
28.481	5.318		28.481	5.24		28.481	5.281		28.481	4.979
28.496	5.474		28.496	5.021		28.496	5.203		28.496	5.005
28.51	5.047		28.51	4.667		28.51	5.203		28.51	4.776
28.525	5.057		28.525	4.927		28.525	4.953		28.525	4.854
28.539	4.766		28.539	4.74		28.539	5.005		28.539	4.781
28.554	4.854		28.554	4.396		28.554	5.151		28.554	4.927
28.568	4.703		28.568	4.885		28.568	4.865		28.568	4.62
28.583	4.974		28.583	4.385		28.583	4.594		28.583	4.396
28.597	4.818		28.597	4.807		28.597	4.552		28.597	4.495
28.612	4.854		28.612	4.797		28.612	4.781		28.612	4.734
28.626	4.792		28.626	4.745		28.626	4.604		28.626	4.688
28.641	4.661		28.641	4.677		28.641	5.042		28.641	4.604
28.655	4.708		28.655	4.563		28.655	4.823		28.655	4.365
28.67	4.911		28.67	4.573		28.67	4.927		28.67	4.375
28.684	4.557		28.684	4.401		28.684	4.88		28.684	4.766
28.699	4.839		28.699	4.547		28.699	4.859		28.699	4.479
28.713	4.781		28.713	4.495		28.713	4.948		28.713	4.672
28.728	4.797		28.728	4.703		28.728	4.927		28.728	4.49
28.742	4.943		28.742	4.682		28.742	5.016		28.742	4.297
28.757	5.016		28.757	4.411		28.757	4.563		28.757	4.604
28.771	5.135		28.771	4.151		28.771	4.911		28.771	4.667
28.786	5.026		28.786	4.589		28.786	4.646		28.786	4.75
28.8	5.016		28.8	4.641		28.8	4.844		28.8	4.693
28.815	5.094		28.815	4.51		28.815	5.031		28.815	4.661
28.829	4.833		28.829	4.635		28.829	4.896		28.829	4.984
28.844	4.99		28.844	4.391		28.844	4.786		28.844	4.604
28.858	4.974		28.858	4.583		28.858	5.271		28.858	4.74
28.873	5.198		28.873	4.729		28.873	5.219		28.873	4.672
28.887	4.818		28.887	4.604		28.887	5.073		28.887	4.802
28.902	5.354		28.902	4.651		28.902	5.255		28.902	4.583
28.916	5.339		28.916	4.786		28.916	5.531		28.916	4.792
28.93	5.328		28.93	4.641		28.93	5.193		28.93	4.917
28.945	5.729		28.945	5.052		28.945	5.641		28.945	4.76
28.959	5.708		28.959	5.135		28.959	5.63		28.959	5.083
28.974	5.734		28.974	4.932		28.974	5.609		28.974	5.182
28.988	6.005		28.988	4.953		28.988	6.396		28.988	5.333
29.003	6.599		29.003	5.365		29.003	6.359		29.003	5.505
29.017	6.495		29.017	5.792		29.017	6.682		29.017	5.172
29.032	7.036		29.032	5.698		29.032	6.979		29.032	5.74
29.046	7.224		29.046	5.589		29.046	7.714		29.046	6.042
29.061	7.901		29.061	5.984		29.061	7.938		29.061	6.422
29.075	7.969		29.075	6.302		29.075	8.401		29.075	6.708
29.09	8.536		29.09	6.427		29.09	8.771		29.09	6.964
29.104	9.068		29.104	6.807		29.104	9.224		29.104	7.453
29.119	9.802		29.119	7.474		29.119	10.375		29.119	8.052
29.133	10.151		29.133	7.708		29.133	10.214		29.133	8.49
29.148	11.13		29.148	8.438		29.148	10.984		29.148	9.552
29.162	11.401		29.162	9.141		29.162	11.307		29.162	9.807
29.177	11.12		29.177	9.63		29.177	10.583		29.177	10.448
29.191	10.854		29.191	10.302		29.191	10.859		29.191	10.542
29.206	11.083		29.206	10.203		29.206	10.417		29.206	10.547
29.22	9.646		29.22	10.021		29.22	10.292		29.22	10.229
29.235	8.922		29.235	9.854		29.235	9.427		29.235	9.729
29.249	8.068		29.249	9.234		29.249	8.599		29.249	8.964
29.264	7.755		29.264	8.38		29.264	7.688		29.264	8.307
29.278	7.219		29.278	7.818		29.278	6.75		29.278	7.781
29.293	6.979		29.293	7.146		29.293	6.656		29.293	7.151
29.307	6.406		29.307	6.464		29.307	6.464		29.307	6.495
29.322	6.073		29.322	6.115		29.322	6.141		29.322	6.365
29.336	5.859		29.336	5.786		29.336	5.396		29.336	5.677
29.351	5.271		29.351	5.344		29.351	5.583		29.351	5.464
29.365	5.443		29.365	5.391		29.365	5.307		29.365	5.557
29.38	5.479		29.38	5.234		29.38	5.516		29.38	5.063
29.394	4.943		29.394	5.401		29.394	5.531		29.394	5.042
29.409	5.271		29.409	5.042		29.409	5.484		29.409	5.193
29.423	5.125		29.423	5.016		29.423	5.073		29.423	5
29.438	5.031		29.438	4.807		29.438	5.276		29.438	5.073
29.452	4.865		29.452	4.802		29.452	5.271		29.452	4.807
29.466	5.25		29.466	5.073		29.466	5.323		29.466	4.865
29.481	5.234		29.481	4.745		29.481	5.365		29.481	4.859
29.495	5.146		29.495	4.901		29.495	5.578		29.495	4.641
29.51	5.307		29.51	4.943		29.51	5.469		29.51	5.073
29.524	5.578		29.524	5.214		29.524	5.859		29.524	5.047
29.539	5.161		29.539	4.984		29.539	5.542		29.539	5.083
29.553	5.474		29.553	5.036		29.553	5.708		29.553	5.198
29.568	5.922		29.568	4.979		29.568	6.354		29.568	5.021
29.582	5.677		29.582	5.208		29.582	6.719		29.582	5.323
29.597	5.974		29.597	5.365		29.597	7.104		29.597	5.302
29.611	6.469		29.611	5.786		29.611	6.911		29.611	5.677
29.626	7		29.626	5.589		29.626	7.318		29.626	5.745
29.64	6.953		29.64	5.698		29.64	7.859		29.64	5.927
29.655	7.542		29.655	6.135		29.655	8.578		29.655	6.583
29.669	7.771		29.669	6.703		29.669	9.167		29.669	6.885
29.684	8.151		29.684	6.792		29.684	9.938		29.684	7.323
29.698	8.927		29.698	7.172		29.698	10.688		29.698	8.172
29.713	9.635		29.713	7.87		29.713	11.214		29.713	8.391
29.727	10.26		29.727	8.536		29.727	11.693		29.727	8.797
29.742	10.318		29.742	9.094		29.742	12.474		29.742	9.672
29.756	11.203		29.756	10.031		29.756	13.063		29.756	10.76
29.771	11.458		29.771	10.531		29.771	12.734		29.771	11.042
29.785	11.578		29.785	10.792		29.785	13.219		29.785	11.448
29.8	12.188		29.8	11.74		29.8	12.802		29.8	10.891
29.814	11.339		29.814	11.297		29.814	12.839		29.814	11.151
29.829	11.411		29.829	11.229		29.829	12.484		29.829	10.714
29.843	11.62		29.843	10.844		29.843	12.677		29.843	10.453
29.858	11.568		29.858	10.333		29.858	12.333		29.858	9.99
29.872	11.896		29.872	10.266		29.872	12.292		29.872	10.417
29.887	12.047		29.887	9.958		29.887	12.224		29.887	10.167
29.901	12.448		29.901	10.677		29.901	13.26		29.901	10.969
29.916	12.339		29.916	10.688		29.916	13.167		29.916	11.745
29.93	11.974		29.93	11.339		29.93	13.901		29.93	11.979
29.945	11.922		29.945	12.031		29.945	13.448		29.945	12.146
29.959	10.943		29.959	11.917		29.959	12.901		29.959	12.089
29.973	10.672		29.973	12.38		29.973	12.432		29.973	12.229
29.988	9.885		29.988	11.594		29.988	11.453		29.988	11.026
30.002	8.911		30.002	11.333		30.002	10.271		30.002	10.167
30.017	8.448		30.017	10.807		30.017	9.349		30.017	9.714
30.031	7.979		30.031	9.359		30.031	8.906		30.031	8.807
30.046	8.135		30.046	8.573		30.046	8.38		30.046	8.474
30.06	7.505		30.06	7.859		30.06	7.911		30.06	7.448
30.075	7.339		30.075	7.161		30.075	7.542		30.075	7.401
30.089	6.974		30.089	7.13		30.089	7.13		30.089	6.745
30.104	6.766		30.104	6.63		30.104	6.448		30.104	6.536
30.118	7.063		30.118	6.078		30.118	6.844		30.118	6.271
30.133	6.797		30.133	6.141		30.133	6.292		30.133	6.307
30.147	6.708		30.147	5.953		30.147	6.745		30.147	6.193
30.162	6.755		30.162	5.974		30.162	6.271		30.162	5.979
30.176	7.161		30.176	5.427		30.176	6.563		30.176	5.911
30.191	7.995		30.191	5.474		30.191	6.542		30.191	6.271
30.205	7.698		30.205	5.813		30.205	6.625		30.205	6.542
30.22	7.818		30.22	5.698		30.22	6.719		30.22	6.682
30.234	8.609		30.234	6.115		30.234	6.932		30.234	6.792
30.249	8.526		30.249	5.859		30.249	6.953		30.249	6.75
30.263	8.135		30.263	6.521		30.263	7.01		30.263	7.422
30.278	8.422		30.278	6.536		30.278	6.307		30.278	7.526
30.292	7.672		30.292	6.25		30.292	6.896		30.292	7.49
30.307	7.021		30.307	6.38		30.307	6.62		30.307	7.271
30.321	6.818		30.321	6.214		30.321	5.76		30.321	6.786
30.336	5.891		30.336	5.672		30.336	5.927		30.336	5.995
30.35	5.375		30.35	5.87		30.35	5.313		30.35	5.734
30.365	5.286		30.365	5.313		30.365	4.99		30.365	5.51
30.379	5.141		30.379	5.234		30.379	5.104		30.379	5.25
30.394	4.896		30.394	4.401		30.394	4.792		30.394	4.974
30.408	4.589		30.408	4.818		30.408	4.479		30.408	4.682
30.423	4.677		30.423	4.719		30.423	4.495		30.423	4.495
30.437	4.089		30.437	4.526		30.437	4.51		30.437	4.38
30.452	4.307		30.452	4.427		30.452	4.354		30.452	4.391
30.466	4.333		30.466	4.141		30.466	4.76		30.466	4.234
30.48	4.604		30.48	4.042		30.48	4.484		30.48	4.318
30.495	4.12		30.495	4.26		30.495	4.313		30.495	4.099
30.509	4.24		30.509	4.302		30.509	4.297		30.509	4.333
30.524	4.349		30.524	4.047		30.524	4.313		30.524	4.047
30.538	4.073		30.538	4.333		30.538	4.24		30.538	4.109
30.553	4.474		30.553	3.953		30.553	3.953		30.553	4.203
30.567	3.948		30.567	4.214		30.567	4.031		30.567	4.109
30.582	4.411		30.582	3.906		30.582	4.307		30.582	3.979
30.596	4.172		30.596	4.167		30.596	4.115		30.596	4.052
30.611	4.172		30.611	4.016		30.611	4.318		30.611	4.057
30.625	4.13		30.625	4.203		30.625	4.068		30.625	4.099
30.64	3.974		30.64	3.943		30.64	3.974		30.64	4.385
30.654	3.964		30.654	4.443		30.654	3.865		30.654	4.219
30.669	4.542		30.669	4.146		30.669	3.938		30.669	3.974
30.683	3.938		30.683	4.057		30.683	4.188		30.683	4.318
30.698	4.005		30.698	4.109		30.698	4.099		30.698	3.875
30.712	4		30.712	4.12		30.712	3.802		30.712	3.865
30.727	3.823		30.727	4.094		30.727	4.245		30.727	3.948
30.741	4.042		30.741	4.255		30.741	4.005		30.741	4.125
30.756	3.781		30.756	4.266		30.756	4.406		30.756	3.901
30.77	4.234		30.77	4.042		30.77	4.245		30.77	4.026
30.785	4.057		30.785	3.797		30.785	4.047		30.785	3.964
30.799	4.177		30.799	4.193		30.799	4.109		30.799	3.76
30.814	4.052		30.814	4.026		30.814	4.042		30.814	3.87
30.828	4.443		30.828	3.87		30.828	3.901		30.828	3.75
30.843	4.104		30.843	3.865		30.843	3.964		30.843	3.844
30.857	4.052		30.857	3.943		30.857	4.25		30.857	3.943
30.872	3.932		30.872	4.214		30.872	4.214		30.872	3.99
30.886	4.094		30.886	3.906		30.886	4.417		30.886	3.911
30.901	4.219		30.901	4.214		30.901	4.286		30.901	3.87
30.915	4.245		30.915	3.901		30.915	4.464		30.915	4.359
30.93	4.432		30.93	4.099		30.93	4.51		30.93	4.01
30.944	4.281		30.944	4.26		30.944	4.599		30.944	4.167
30.959	4.365		30.959	4.552		30.959	4.453		30.959	4.115
30.973	4.427		30.973	4.13		30.973	4.885		30.973	4.208
30.988	4.734		30.988	4.448		30.988	4.964		30.988	4.484
31.002	4.974		31.002	4.422		31.002	5.193		31.002	4.693
31.016	4.698		31.016	4.688		31.016	4.901		31.016	4.516
31.031	5.005		31.031	4.526		31.031	5.318		31.031	4.703
31.045	4.943		31.045	4.682		31.045	5.661		31.045	4.745
31.06	5.255		31.06	4.839		31.06	5.531		31.06	5.026
31.074	5.266		31.074	4.974		31.074	5.698		31.074	5.375
31.089	5.495		31.089	4.922		31.089	5.646		31.089	5.12
31.103	5.49		31.103	5.078		31.103	5.49		31.103	5.505
31.118	5.354		31.118	5.443		31.118	5.813		31.118	5
31.132	4.964		31.132	5.505		31.132	5.453		31.132	5.052
31.147	5.161		31.147	5.505		31.147	5.49		31.147	5.203
31.161	4.797		31.161	5.188		31.161	4.781		31.161	5.297
31.176	4.823		31.176	5.344		31.176	4.688		31.176	4.823
31.19	4.432		31.19	4.854		31.19	4.563		31.19	4.917
31.205	4.313		31.205	4.844		31.205	4.51		31.205	4.271
31.219	4.26		31.219	4.745		31.219	4.661		31.219	4.536
31.234	4.656		31.234	4.583		31.234	4.745		31.234	4.25
31.248	4.245		31.248	4.599		31.248	4.115		31.248	4.385
31.263	4.245		31.263	4.318		31.263	4.75		31.263	4.052
31.277	4.323		31.277	4.391		31.277	4.333		31.277	4.052
31.292	4.01		31.292	4.224		31.292	4.276		31.292	4.109
31.306	3.958		31.306	4.5		31.306	4.182		31.306	4.063
31.321	4.083		31.321	4.12		31.321	4.313		31.321	4.313
31.335	4.068		31.335	4.104		31.335	4.411		31.335	4.026
31.35	3.927		31.35	4.297		31.35	4.276		31.35	3.807
31.364	4.068		31.364	4.089		31.364	3.979		31.364	4.089
31.379	4.135		31.379	4.141		31.379	4.542		31.379	3.802
31.393	3.943		31.393	4.245		31.393	4.557		31.393	3.906
31.408	3.974		31.408	4.38		31.408	4.76		31.408	4.193
31.422	3.911		31.422	4.224		31.422	4.786		31.422	3.771
31.437	4.12		31.437	4.245		31.437	4.964		31.437	3.948
31.451	3.953		31.451	4.734		31.451	4.75		31.451	4.156
31.466	3.953		31.466	4.5		31.466	5.078		31.466	4.526
31.48	4.089		31.48	4.646		31.48	4.844		31.48	4.328
31.495	4.193		31.495	4.839		31.495	4.99		31.495	4.453
31.509	3.911		31.509	5.208		31.509	5.12		31.509	4.411
31.523	3.995		31.523	4.786		31.523	5.099		31.523	4.307
31.538	3.661		31.538	5.021		31.538	4.828		31.538	4.182
31.552	3.781		31.552	4.578		31.552	4.505		31.552	4.042
31.567	3.844		31.567	4.641		31.567	4.151		31.567	3.995
31.581	3.875		31.581	4.276		31.581	4.385		31.581	4.047
31.596	3.901		31.596	4.469		31.596	4.313		31.596	3.724
31.61	3.943		31.61	4.302		31.61	4.167		31.61	3.849
31.625	3.823		31.625	4.307		31.625	3.875		31.625	4.021
31.639	4.135		31.639	4.031		31.639	4.208		31.639	3.693
31.654	3.667		31.654	3.823		31.654	4.01		31.654	3.802
31.668	3.813		31.668	3.99		31.668	3.906		31.668	3.854
31.683	4.005		31.683	3.646		31.683	3.938		31.683	3.25
31.697	3.818		31.697	3.693		31.697	3.849		31.697	3.599
31.712	3.771		31.712	3.661		31.712	3.776		31.712	3.521
31.726	4.141		31.726	3.865		31.726	4.198		31.726	3.578
31.741	3.818		31.741	3.943		31.741	3.802		31.741	3.797
31.755	3.839		31.755	3.891		31.755	3.833		31.755	3.672
31.77	3.651		31.77	3.896		31.77	3.755		31.77	3.703
31.784	3.615		31.784	3.734		31.784	3.969		31.784	3.74
31.799	3.672		31.799	3.766		31.799	3.661		31.799	3.797
31.813	3.818		31.813	3.911		31.813	3.938		31.813	3.703
31.828	3.833		31.828	3.802		31.828	3.911		31.828	3.604
31.842	3.589		31.842	4.047		31.842	3.943		31.842	3.734
31.857	3.906		31.857	3.505		31.857	3.807		31.857	3.828
31.871	3.635		31.871	4.068		31.871	4.01		31.871	3.62
31.886	3.865		31.886	3.625		31.886	3.776		31.886	3.495
31.9	3.484		31.9	3.828		31.9	3.859		31.9	3.557
31.915	4.12		31.915	3.833		31.915	3.859		31.915	3.734
31.929	3.948		31.929	3.911		31.929	4.109		31.929	3.802
31.944	3.734		31.944	3.786		31.944	4.161		31.944	3.844
31.958	4.031		31.958	3.719		31.958	3.979		31.958	3.792
31.973	4.333		31.973	3.807		31.973	4.073		31.973	3.854
31.987	4.578		31.987	3.99		31.987	4.276		31.987	3.714
32.002	4.505		32.002	4.026		32.002	4.479		32.002	3.969
32.016	4.599		32.016	4.229		32.016	4.542		32.016	4.125
32.031	4.547		32.031	3.792		32.031	4.354		32.031	4.146
32.045	4.052		32.045	4.031		32.045	4.432		32.045	4.073
32.059	4.672		32.059	4.135		32.059	4.479		32.059	4.036
32.074	4.37		32.074	4.708		32.074	4.63		32.074	3.948
32.088	4.052		32.088	4.219		32.088	4.094		32.088	4.125
32.103	3.786		32.103	4.25		32.103	4.13		32.103	4.047
32.117	4.089		32.117	4.229		32.117	3.927		32.117	4.057
32.132	3.875		32.132	3.953		32.132	3.906		32.132	4.104
32.146	3.698		32.146	3.885		32.146	3.99		32.146	4.01
32.161	3.766		32.161	3.943		32.161	3.766		32.161	3.859
32.175	3.839		32.175	3.839		32.175	4.12		32.175	3.786
32.19	3.917		32.19	3.734		32.19	3.911		32.19	3.885
32.204	3.635		32.204	4.005		32.204	3.813		32.204	3.677
32.219	3.932		32.219	3.677		32.219	3.974		32.219	3.682
32.233	3.651		32.233	3.938		32.233	4		32.233	3.734
32.248	3.688		32.248	4.042		32.248	3.891		32.248	3.542
32.262	3.573		32.262	3.792		32.262	3.87		32.262	3.464
32.277	3.969		32.277	3.974		32.277	4.01		32.277	3.589
32.291	3.464		32.291	3.729		32.291	3.979		32.291	3.599
32.306	3.615		32.306	3.839		32.306	3.917		32.306	3.542
32.32	3.807		32.32	3.589		32.32	4.13		32.32	3.661
32.335	3.948		32.335	3.896		32.335	4.172		32.335	3.49
32.349	3.719		32.349	3.677		32.349	3.828		32.349	3.667
32.364	3.776		32.364	3.911		32.364	3.833		32.364	3.573
32.378	3.776		32.378	3.797		32.378	3.703		32.378	3.49
32.393	3.854		32.393	3.667		32.393	3.922		32.393	3.573
32.407	3.786		32.407	3.995		32.407	3.781		32.407	3.891
32.422	3.953		32.422	3.771		32.422	4.094		32.422	3.948
32.436	4.099		32.436	3.755		32.436	4.219		32.436	3.708
32.451	3.974		32.451	3.844		32.451	4.281		32.451	3.609
32.465	4.01		32.465	4.036		32.465	4.24		32.465	3.578
32.48	4.099		32.48	4		32.48	4.063		32.48	4.089
32.494	3.943		32.494	3.885		32.494	4.208		32.494	3.781
32.509	4.036		32.509	4.188		32.509	4.521		32.509	4.016
32.523	4.635		32.523	4.307		32.523	4.573		32.523	4.203
32.538	4.354		32.538	4.151		32.538	4.672		32.538	4.089
32.552	4.604		32.552	4.063		32.552	5.068		32.552	4.24
32.566	4.594		32.566	4.068		32.566	5.063		32.566	4.505
32.581	5.052		32.581	4.151		32.581	4.865		32.581	4.505
32.595	5.229		32.595	4.198		32.595	5.073		32.595	4.927
32.61	5.292		32.61	4.682		32.61	5.786		32.61	5.245
32.624	5.453		32.624	5.141		32.624	5.661		32.624	5.115
32.639	5.651		32.639	4.911		32.639	5.656		32.639	5.094
32.653	5.859		32.653	5.078		32.653	5.865		32.653	5.396
32.668	5.818		32.668	5.208		32.668	5.547		32.668	5.458
32.682	5.88		32.682	5.37		32.682	5.729		32.682	5.677
32.697	5.417		32.697	5.531		32.697	5.229		32.697	5.302
32.711	5.24		32.711	5.208		32.711	5.208		32.711	5.078
32.726	5.281		32.726	4.938		32.726	5.089		32.726	5.068
32.74	4.995		32.74	5.214		32.74	4.781		32.74	4.604
32.755	4.552		32.755	4.88		32.755	4.458		32.755	4.734
32.769	4.188		32.769	4.677		32.769	4.495		32.769	4.448
32.784	4.182		32.784	4.354		32.784	4.5		32.784	4.24
32.798	4.203		32.798	4.406		32.798	4.219		32.798	3.797
32.813	3.792		32.813	4.474		32.813	4.26		32.813	4.021
32.827	3.865		32.827	4.208		32.827	4.219		32.827	3.854
32.842	3.734		32.842	4.021		32.842	3.771		32.842	3.958
32.856	3.833		32.856	4.016		32.856	3.906		32.856	3.859
32.871	3.688		32.871	4.047		32.871	3.766		32.871	3.76
32.885	3.87		32.885	4.109		32.885	3.932		32.885	3.568
32.9	3.651		32.9	3.708		32.9	4.078		32.9	3.604
32.914	3.755		32.914	3.734		32.914	3.734		32.914	3.979
32.929	3.818		32.929	3.833		32.929	3.672		32.929	3.516
[truncated: 1,179 more rows]

## Sheet: Supplementary Figure 4
Name	Position (eV)	Raw Area
Co 2p Co(0)	777.9	779.49
Co 2p Co(0)	780.9	105.23
Co 2p Co(0)	782.9	76.39
Co 2p CoO	779.89	927.25
Co 2p CoO	781.99	509.99
Co 2p CoO	785.39	31.53
Co 2p CoO	786.39	18.54
Co 2p Co(OH)2	781	24943.8
Co 2p Co(OH)2	782.8	17460.7
Co 2p Co(OH)2	786.59	21601.3
Co 2p Co(OH)2	790.99	1571.46

## Sheet: Supplementary Figure 5
Name	Position (eV)	Raw Area
Ni 2p Ni metal	852.76	1245.87
Ni 2p Ni metal	856.41	88.21
Ni 2p Ni metal	858.79	233.6
Ni 2p NiO	854	33.37
Ni 2p NiO	855.71	103.12
Ni 2p NiO	861.15	78.76
Ni 2p NiO	861.6	8.34
Ni 2p Ni(OH)2	855.3	2406.84
Ni 2p Ni(OH)2	856.07	14729.9
Ni 2p Ni(OH)2	858.09	974.77
Ni 2p Ni(OH)2	860.88	454.89
Ni 2p NiOOH	855	7228.72
Ni 2p NiOOH	855.7	6505.84
Ni 2p NiOOH	856.06	5060.1
Ni 2p NiOOH	856.84	10843.1
Ni 2p NiO	864	9.01
Ni 2p Ni(OH)2	861.88	12756.3
Ni 2p Ni(OH)2	866.86	1203.42
Ni 2p NiOOH	858.17	4554.09
Ni 2p NiOOH	861.37	12216.5
Ni 2p NiOOH	864.75	5927.55

## Sheet: Supplementary Figure 6
Name	Position (eV)	Raw Area
C 1s C-C	284.32	20933.6
C 1s C-O	285.76	5131.72
C 1s C=O	288.38	1174.33
Ru3d RuO2	280.5	2002.35
Ru3d RuO2	284.67	1321.55
Ru3d RuO2	282.6	1001.17
Ru3d RuO2	286.65	640.75
Ru3d RuO2 hydrated	280.9	5218.75
Ru3d RuO2 hydrated	285.07	3444.37
Ru3d RuCl3	282.9	2932.64
Ru3d RuCl3	287.07	1466.32
Ru 3d Ru(0)	279.82	18492.2
Ru 3d Ru(0)	283.99	12326.9

## Sheet: Supplementary Figure 12
Supplementary Figure 12
	Coversion (%)	C1 yield (%)	C2 yield (%)	C3 yield (%)	C4 yield (%)	C5 yield (%)	C6 yield (%)	C7 yield (%)	C8 yield (%)	C9 yield (%)	C10 yield (%)	C11 yield (%)	C12 yield (%)	C13 yield (%)	C14 yield (%)	C15 yield (%)	C16 yield (%)
SiO2-Al2O3 (275 ºC)_Data 1	2.16	0	0	0.01	0.02	0.23	0.01	0.03	0.04	0.05	0.07	0.06	0.13	0.2	0.07	0.06	1.16
SiO2-Al2O3 (275 ºC)_Data 2	2.28	0	0	0.01	0.02	0.25	0.01	0.02	0.04	0.06	0.08	0.06	0.14	0.21	0.08	0.06	1.24
SiO2-Al2O3 (275 ºC)_Data 3	1.9	0	0	0.01	0.02	0.2	0.01	0.02	0.04	0.04	0.07	0.05	0.12	0.18	0.06	0.05	1.03
Zeo-Y_H (275 ºC) _Data 1	4.48	0	0	0.05	0.25	0.18	0.35	0.31	0.3	0.25	0.2	0.18	0.19	0.22	0.05	0.62	1.31
Zeo-Y_H (275 ºC) _Data 2	4.74	0	0	0.05	0.27	0.21	0.37	0.34	0.31	0.27	0.22	0.21	0.2	0.22	0.06	0.66	1.34
Zeo-Y_H (275 ºC) _Data 3	4.22	0	0	0.06	0.24	0.19	0.33	0.3	0.28	0.23	0.19	0.17	0.18	0.19	0.05	0.58	1.24
ZSM-5_H (275 ºC)_Data 1	15.8	0	0.03	1.74	2.58	2.35	2.09	2.18	1.1	0.7	0.55	0.39	0.33	0.26	0.14	0.19	1.15
ZSM-5_H (275 ºC)_Data 2	14.2	0	0.03	1.56	2.32	1.88	2.11	1.96	0.99	0.63	0.5	0.35	0.29	0.23	0.12	0.17	1.14
ZSM-5_H (275 ºC)_Data 3	11.03	0	0.04	1.27	1.67	1.46	1.76	1.46	0.71	0.46	0.38	0.29	0.25	0.2	0.08	0.18	0.9
SiO2-Al2O3 (325 ºC)_Data 1	2.77	0	0.01	0.01	0.03	0.02	0.02	0.04	0.06	0.13	0.14	0.14	0.23	0.33	0.15	0.11	1.37
SiO2-Al2O3 (325 ºC)_Data 2	4.71	0.01	0.01	0.02	0.03	0.02	0.02	0.05	0.07	0.12	0.17	0.12	0.25	0.38	0.13	0.16	3.13
SiO2-Al2O3 (325 ºC)_Data 3	4	0.01	0.01	0.02	0.02	0.02	0.02	0.03	0.05	0.1	0.15	0.11	0.22	0.34	0.11	0.11	2.62
Zeo-Y_H (325 ºC) _Data 1	9	0	0	0.13	0.65	0.76	0.7	0.7	0.55	0.44	0.41	0.32	0.27	0.22	0.07	1.04	2.74
Zeo-Y_H (325 ºC) _Data 2	8.18	0	0.01	0.14	0.56	0.61	0.64	0.72	0.56	0.44	0.37	0.34	0.28	0.22	0.09	0.92	2.22
Zeo-Y_H (325 ºC) _Data 3	8.18	0	0.01	0.14	0.57	0.62	0.75	0.66	0.56	0.44	0.38	0.34	0.28	0.22	0.09	0.93	2.28
ZSM-5_H (325 ºC)_Data 1	89.45	0.23	0.52	17.29	16.18	15.61	14.35	8.73	4.61	3.9	3.94	1.35	0.96	0.58	0.27	0.44	1.03
ZSM-5_H (325 ºC)_Data 2	88.5	0.37	0.53	17.41	16.2	15.59	14.51	8.82	4.66	2.46	2.49	1.37	0.97	0.83	0.37	0.44	0.99
ZSM-5_H (325 ºC)_Data 3	96.76	0.24	0.67	19.49	16.88	14.77	16.83	10.24	5.14	4.09	2.57	1.34	0.93	0.53	0.27	0.37	2.2
SiO2-Al2O3 (375 ºC)_Data 1	2	0.01	0.03	0.05	0.05	0.04	0.04	0.08	0.1	0.13	0.08	0.12	0.16	0.2	0.11	0.11	0.77
SiO2-Al2O3 (375 ºC)_Data 2	1.98	0.01	0.03	0.05	0.05	0.04	0.04	0.09	0.1	0.13	0.09	0.12	0.16	0.2	0.11	0.11	0.66
SiO2-Al2O3 (375 ºC)_Data 3	2.25	0.01	0.05	0.05	0.03	0.04	0.04	0.07	0.09	0.11	0.12	0.13	0.18	0.23	0.11	0.1	0.88
Zeo-Y_H (375 ºC) _Data 1	25.83	0	0.07	0.8	2.48	2.85	3.27	2.22	1.99	1.42	1.42	1.61	0.78	0.42	0.16	2.08	4.27
Zeo-Y_H (375 ºC) _Data 2	25.9	0	0.06	0.78	2.49	2.86	3.28	2.72	2	1.4	1.4	1.15	0.79	0.42	0.16	2.08	4.23
Zeo-Y_H (375 ºC) _Data 3	28.23	0	0.08	0.8	2.47	3.62	3.42	3.05	2.71	1.15	1.5	1.24	0.84	0.43	0.14	2.04	4.73
ZSM-5_H (375 ºC)_Data 1	96.03	1.27	3.2	45.39	20.56	6.3	6.7	3.47	2.26	2.46	1.56	0.75	0.54	0.33	0.31	0.38	0.5
ZSM-5_H (375 ºC)_Data 2	97.87	1.47	3.83	52.2	24.82	6.55	2.38	0.97	1.48	1.67	0.88	0.4	0.32	0.24	0.21	0.27	0.18
ZSM-5_H (375 ºC)_Data 3	99.96	1.42	3.63	50.34	23.41	6.63	4.66	2.28	1.92	2.13	1.26	0.59	0.44	0.3	0.27	0.33	0.35

[truncated: 9 more sheets: Supplementary Figure 13, Supplementary Figure 14, Supplementary Figure 15, Supplementary Figure 16, Supplementary Figure 20, Supplementary Figure 21, Supplementary Figure 22, Supplementary Figure 23, Supplementary Figure 24]
